# Supplementary material for: Flame-forged divergence? Ancient human fires and the evolution of diurnal and nocturnal lineages in moorish geckos
Source: iScience. 2024 Dec 30;28(2):111715. doi: 10.1016/j.isci.2024.111715 (PMC11783447; doi:10.1016/j.isci.2024.111715)
Supplement: Table S4. Excel file linked with Figure 4 shows evidence of human presence at the epoch of the split observed in Tarentola mauritanica — AMS, Accelerator mass spectrometry; 14C, Radioncarbon dating; OSL, Optical stimulated luminescence. [file mmc2.xlsx]

## Sheet: Table_S4
Table S4: Excel file linked with Figure 4 showing evidence of human presence at the epoch of the split observed in Tarentola mauritanica. AMS, Accelerator mass spectrometry; 14C, Radioncarbon dating; OSL, Optical stimulated luminescence.
species	X	Y	levels	method	averaged calibrated age	reference
Homo sapiens	-8.321	52.596	Killuragh Cave_main chamber	AMS	6584.5	Woodman, P., Dowd, M., Fibiger, L., Carden, R. F., & O’Shaughnessy, J. (2017). Archaeological excavations at Killuragh Cave, Co. Limerick: a persistent place in the landscape from the Early Mesolithic to the Late Bronze Age. The Journal of Irish Archaeology, 26, 1-32.
Homo sapiens	26.508	45.731	Poduri-Dealul Ghindaru_phase A	14C	6179	Bejenaru, L., Bodi, G., Stanc, S., & Danu, M. (2018). Middle Holocene subsistence east of the Romanian Carpathians: Bioarchaeological data from the Chalcolithic site of Poduri-Dealul Ghindaru. The Holocene, 28(10), 1653-1663.
Homo sapiens	29.173	45.21	Taraschina	AMS	6279.5	Carozza, L., Micu, C. L., Carozza, J. M., Balasescu, A., Radu, V., & Haita, C. (2013). LE TELL SUBMERGÉ CHALCOLITHIQUE DE TARASCHINA ET L'ÉVOLUTION INTERNE DU DELTA DU DANUBE-REGARDS CROISÉS A PARTIR DES DONNÉES ARCHÉOLOGIQUES ET GÉO-ARCHÉOLOGIQUES.
Homo sapiens	48.624	50.271	Algay_upper layer	14C	6683.5	Vybornov, A. A., Kulkova, M. A., Andreev, K., & Nesterov, E. (2017). Radiocarbon chronology of the Neolithic in the Povolzhye (Russian Eastern Europe). Documenta Praehistorica, 44, 224.
Homo sapiens	47.958	46.379	Kairshak VI	AMS	6490.5	Vybornov, A., Kulkova, M., Kosintsev, P., Platonov, V., Platonova, S., Philippsen, B., & Nesterova, L. (2018). Diet and chronology of Neolithic-Eneolithic cultures (from 6500 to 4700 cal BC) in the lower Volga basin. Radiocarbon, 60(5), 1597-1610.
Homo sapiens	48.456	47.445	Kombakte	14C	6859.5	Vybornov, A., Kulkova, M., Kosintsev, P., Platonov, V., Platonova, S., Philippsen, B., & Nesterova, L. (2018). Diet and chronology of Neolithic-Eneolithic cultures (from 6500 to 4700 cal BC) in the lower Volga basin. Radiocarbon, 60(5), 1597-1610.
Homo sapiens	48.495	50.418	Oroshaemoe_upper layer	14C	6443.5	Vybornov, A., Kulkova, M., Kosintsev, P., Platonov, V., Platonova, S., Philippsen, B., & Nesterova, L. (2018). Diet and chronology of Neolithic-Eneolithic cultures (from 6500 to 4700 cal BC) in the lower Volga basin. Radiocarbon, 60(5), 1597-1610.
Homo sapiens	23.675	46.564	Pestera Ungareasca_layer 3a2	AMS	6090.5	Nisbeth, R. (2007). New Evidence of Neolithic and Copper Age Agriculture and Wood Use in Transylvania and the Banat (Romania). In Ten Years After: The Neolithic of the Balkans, as Uncovered by the Last Decade of Research. Proceedings of the Conference held at the Museum of Banat on November 9th–10th.
Homo sapiens	27.009	47.208	Targu Frumos	AMS	6576	POPOVICI, D. N. (2020). Despre evoluţia culturilor Precucuteni și Cucuteni. Analiza bayesiană a datelor 14C vs. crono-tipologie1. Cercetări Arheologice, 27, 331-386.
Homo sapiens	25.393	44.028	Magura-Buduiasca_vadastra occupation	AMS	7057	Mărgărit, M., Mirea, P., & Radu, V. (2018). Exploitation of aquatic resources for adornment and tool processing at Măgura ‘Buduiasca’(‘Boldul lui Moş Ivănuş’) Neolithic settlement (southern Romania). Quaternary International, 472, 49-59.
Homo sapiens	27.64	42.424	Akladi Cheiri_pit 28	AMS	6384	Krauss, R., Tsirtsoni, Z., Maniatis, Y., Oberlin, C., Pernicka, E., & Leshtakov, P. (2020). Absolute chronology of the excavated features at Akladi Cheiri and the beginning of copper metallurgy in the Eastern Balkans.
Homo sapiens	35.14	39.68	Çadır Höyük_trench LSS5	AMS	6778.5	Steadman, S. R., Arbuckle, B. S., & McMahon, G. (2018). Pivoting East. Documenta Praehistorica, 45, 64.
Homo sapiens	33.334	37.261	Canhasan I_layer 2	14C	7868	Fairbairn, A., Jacobsson, P., Baird, D., Jacobsen, G., & Stroud, E. (2020). Settlement change on the western Konya Plain: refining Neolithic and Chalcolithic chronologies at Canhasan, Turkey. Antiquity, 94(374), 342-360.
Homo sapiens	24.308	41.01	Dikili Tash_chalcolithic phase	14C	6253.5	Tsirtsoni, Z. (2016). The Late Neolithic II (Chalcolithic)-Early Bronze Age transition at the tell of Dikili Tash.
Homo sapiens	28.532	43.669	Durankulak_phase Hamangia III	AMS	6779.5	Higham, T., Slavchev, V., Gaydarska, B., & Chapman, J. (2018). AMS dating of the late copper age Varna cemetery, Bulgaria. Radiocarbon, 60(2), 493-516.
Homo sapiens	28.532	43.669	Durankulak_phase Hamangia IV	AMS	6517	Higham, T., Slavchev, V., Gaydarska, B., & Chapman, J. (2018). AMS dating of the late copper age Varna cemetery, Bulgaria. Radiocarbon, 60(2), 493-516.
Homo sapiens	28.532	43.669	Durankulak_phase Varna I	AMS	6472.5	Higham, T., Slavchev, V., Gaydarska, B., & Chapman, J. (2018). AMS dating of the late copper age Varna cemetery, Bulgaria. Radiocarbon, 60(2), 493-516.
Homo sapiens	28.532	43.669	Durankulak_phase Varna II/III	AMS	6479.5	Higham, T., Slavchev, V., Gaydarska, B., & Chapman, J. (2018). AMS dating of the late copper age Varna cemetery, Bulgaria. Radiocarbon, 60(2), 493-516.
Homo sapiens	27.4167	43	Goljamo Delcevo_horizons 3-4	14C	6732	Hansen, S. V. E. N. D., Raczky, P., Anders, A., & Reingruber, A. (2015). Neolithic and Copper Age between the Carpathians and the Aegean Sea. Chronologies and Technologies from the 6th to the 4th Millennium BCE, Archäologie in Eurasien, 31.
Homo sapiens	27.4167	43	Goljamo Delcevo_horizons 5-12	14C	6586.5	Hansen, S. V. E. N. D., Raczky, P., Anders, A., & Reingruber, A. (2015). Neolithic and Copper Age between the Carpathians and the Aegean Sea. Chronologies and Technologies from the 6th to the 4th Millennium BCE, Archäologie in Eurasien, 31.
Homo sapiens	26.08	40.698	Hoca Cesme_phase II	14C	7692.5	Clare, L., Rohling, E. J., Weninger, B., & Hilpert, J. (2008). Warfare in Late Neolithic\Early Chalcolithic Pisidia, southwestern Turkey. Climate induced social unrest in the late 7th millennium calBC. Documenta Praehistorica, 35, 65-92.
Homo sapiens	44.4042	40.4233	Kmlo-2_layer 2	AMS	6321	Arimura, M., Gasparyan, B., & Chataigner, C. (2012, April). Prehistoric sites in northwest Armenia: Kmlo-2 and Tsaghkahovit. In Proceedings of the 7th International Congress on the Archaeology of the Ancient Near East (Vol. 3, pp. 135-149).
Homo sapiens	26.189	39.972	Kumtepe_layer IA1	AMS	6595.5	Omrak, A., Günther, T., Valdiosera, C., Svensson, E. M., Malmström, H., Kiesewetter, H., ... & Götherström, A. (2016). Genomic evidence establishes Anatolia as the source of the European Neolithic gene pool. Current Biology, 26(2), 270-275.
Homo sapiens	27.648	43.212	Poveljanovo I	14C	6351	Hansen, S. V. E. N. D., Raczky, P., Anders, A., & Reingruber, A. (2015). Neolithic and Copper Age between the Carpathians and the Aegean Sea. Chronologies and Technologies from the 6th to the 4th Millennium BCE, Archäologie in Eurasien, 31.
Homo sapiens	27.352	38.466	Ulucak_phase III	AMS	7481	Çevik, Ö., & Erdoğu, B. (2020). ABSOLUTE CHRONOLOGY OF CULTURAL CONTINIUTY, CHANGE AND BREAK IN WESTERN ANATOLIA BETWEEN 6850-5460 CAL. BC: THE ULUCAK HÖYÜK CASE. Mediterranean Archaeology & Archaeometry, 13(1).
Homo sapiens	27.352	38.466	Ulucak_phase IV	AMS	7756.5	Çevik, Ö., & Erdoğu, B. (2020). ABSOLUTE CHRONOLOGY OF CULTURAL CONTINIUTY, CHANGE AND BREAK IN WESTERN ANATOLIA BETWEEN 6850-5460 CAL. BC: THE ULUCAK HÖYÜK CASE. Mediterranean Archaeology & Archaeometry, 13(1).
Homo sapiens	27.864	43.213	Varna I	AMS	6568.5	Higham, T., Slavchev, V., Gaydarska, B., & Chapman, J. (2018). AMS dating of the late copper age Varna cemetery, Bulgaria. Radiocarbon, 60(2), 493-516.
Homo sapiens	19.009	47.576	Zold cave	AMS	6097	Béres, S., Cserpák, F., Moskal-del Hoyo, M., Repiszky, T., Sázelová, S., Wilczyński, J., & Lengyel, G. (2021). Zöld Cave and the Late Epigravettian in Eastern Central Europe. Quaternary International, 587, 158-171.
Homo sapiens	1.526	35.457	Columnata_upper caspian phase	14C	7440.5	Perrin, T., Dachy, T., Guéret, C., Lubell, D., Chaïd-Saoudi, Y., & Green, W. (2020). Pressure knapping and the timing of innovation: New chrono-cultural data on prehistoric groups of the early Holocene in the Maghreb, northwest Africa. Radiocarbon, 62(2), e1-e51.
Homo sapiens	5.21	34.35	El Mermouta	14C	7169.5	Perrin, T., Dachy, T., Guéret, C., Lubell, D., Chaïd-Saoudi, Y., & Green, W. (2020). Pressure knapping and the timing of innovation: New chrono-cultural data on prehistoric groups of the early Holocene in the Maghreb, northwest Africa. Radiocarbon, 62(2), e1-e51.
Homo sapiens	7.682	35.042	Kef Zoura D_unit I	14C	6792.5	Hill, E. A., Lubell, D., & McLaughlin, T. R. (2019). Re-evaluation of radiocarbon dates using Helix melanostoma shell at two Capsian sites–Aïn Misteheyia and Kef Zoura D–In the Télidjène Basin of eastern Algeria. Journal of Archaeological Science: Reports, 28, 102004.
Homo sapiens	7.682	35.042	Kef Zoura D_unit IIIa	14C	7808.5	Hill, E. A., Lubell, D., & McLaughlin, T. R. (2019). Re-evaluation of radiocarbon dates using Helix melanostoma shell at two Capsian sites–Aïn Misteheyia and Kef Zoura D–In the Télidjène Basin of eastern Algeria. Journal of Archaeological Science: Reports, 28, 102004.
Homo sapiens	10.5	36.033	Hergla (site SHM-1)_layers 5-7	AMS	7936	Mulazzani, S., Belhouchet, L., Salanova, L., Aouadi, N., Dridi, Y., Eddargach, W., ... & Zoughlami, J. (2016). The emergence of the Neolithic in North Africa: A new model for the Eastern Maghreb. Quaternary International, 410, 123-143.
Homo sapiens	9.304	35.832	Kef Hamda_layer 9	AMS	7823	Mulazzani, S., Belhouchet, L., Salanova, L., Aouadi, N., Dridi, Y., Eddargach, W., ... & Zoughlami, J. (2016). The emergence of the Neolithic in North Africa: A new model for the Eastern Maghreb. Quaternary International, 410, 123-143.
Homo sapiens	33.97	26.2408	Sodmein Cave_layer A-B	AMS	6121	Vermeersch, P. M., Linseele, V., Marinova, E., Van Neer, W., Moeyersons, J., & Rethemeyer, J. (2015). Early and middle Holocene human occupation of the Egyptian eastern desert: Sodmein cave. African Archaeological Review, 32(3), 465-503.
Homo sapiens	33.97	26.2408	Sodmein Cave_layer C1	AMS	7182.5	Vermeersch, P. M., Linseele, V., Marinova, E., Van Neer, W., Moeyersons, J., & Rethemeyer, J. (2015). Early and middle Holocene human occupation of the Egyptian eastern desert: Sodmein cave. African Archaeological Review, 32(3), 465-503.
Homo sapiens	33.97	26.2408	Sodmein Cave_layer C2	AMS	7917.5	Vermeersch, P. M., Linseele, V., Marinova, E., Van Neer, W., Moeyersons, J., & Rethemeyer, J. (2015). Early and middle Holocene human occupation of the Egyptian eastern desert: Sodmein cave. African Archaeological Review, 32(3), 465-503.
Homo sapiens	-0.914667	38.6163	Casa Corona_burial 1	AMS	7858.5	de Pablo, J. F. L., Salazar-García, D. C., Subirà-Galdacano, M. E., de Togores, C. R., Gómez-Puche, M., Richards, M. P., & Esquembre-Bebiá, M. A. (2013). Late Mesolithic burials at Casa Corona (Villena, Spain): direct radiocarbon and palaeodietary evidence of the last forager populations in Eastern Iberia. Journal of Archaeological Science, 40(1), 671-680.
Homo sapiens	-0.914667	38.6163	Casa Corona_burial 2	AMS	7911.5	de Pablo, J. F. L., Salazar-García, D. C., Subirà-Galdacano, M. E., de Togores, C. R., Gómez-Puche, M., Richards, M. P., & Esquembre-Bebiá, M. A. (2013). Late Mesolithic burials at Casa Corona (Villena, Spain): direct radiocarbon and palaeodietary evidence of the last forager populations in Eastern Iberia. Journal of Archaeological Science, 40(1), 671-680.
Homo sapiens	-4.85	43.3167	Los Canes	AMS	7470.5	Drak, L., Garralda, M. D., & Arias, P. (2020). Los canes Mesolithic burials: archaeothanatology. Journal of Archaeological Science: Reports, 32, 102381.
Homo sapiens	-2.874	47.34	Morbihan (Hoëdic)	AMS	6989	Milner, N. (2007). Mesolithic miscellany. Radiocarbon, 2000(20), 2.
Homo sapiens	-3.16	47.56	Teviec	AMS	7418.5	Milner, N. (2007). Mesolithic miscellany. Radiocarbon, 2000(20), 2.
Homo sapiens	13.8	53.1333	Groß Fredenwalde	AMS	7897.5	Terberger, T., Kotula, A., Lorenz, S., Schult, M., Burger, J., & Jungklaus, B. (2015). Standing upright to all eternity–The Mesolithic burial site at Groß Fredenwalde, Brandenburg (NE Germany). Quartär, 62, 133.
Homo sapiens	13.6907	45.7572	Edera cave_layer 3a	AMS	7567.5	Boschin, F. (2020). Ostanki velikih sesalcev holocenske starosti iz jame Stenašca/Grotta dell’Edera na Tržaškem Krasu (izkopavanja v letih 1990–2001). Arheološki vestnik, 71.
Homo sapiens	11.5317	55.5699	Bodal AL	AMS	6563	Fischer, A., Olsen, J., Richards, M., Heinemeier, J., Sveinbjörnsdóttir, Á. E., & Bennike, P. (2007). Coast–inland mobility and diet in the Danish Mesolithic and Neolithic: evidence from stable isotope values of humans and dogs. Journal of Archaeological Scie
Homo sapiens	11.5317	55.5699	Bodal K	AMS	6588	Fischer, A., Olsen, J., Richards, M., Heinemeier, J., Sveinbjörnsdóttir, Á. E., & Bennike, P. (2007). Coast–inland mobility and diet in the Danish Mesolithic and Neolithic: evidence from stable isotope values of humans and dogs. Journal of Archaeological Scie
Homo sapiens	10.329	53.833	Schlamersdorf	AMS	6986.5	Philippsen, B., & Meadows, J. (2014). Inland Ertebølle Culture: the importance of aquatic resources and the freshwater reservoir effect in radiocarbon dates from pottery food crusts. Internet Archaeology, 37, 573-600.
Homo sapiens	11.2358	55.6846	Smakkerup Huse_bed 1	AMS	7161.5	Hede, S. U. (2003). Prehistoric settlements and Holocene relative sea-level changes in north-west Sjælland, Denmark. Bulletin of the Geological Society of Denmark, 50, 141-149.
Homo sapiens	12.5833	52.7333	Friesack 4	AMS	6115	Shevchenko, A., Schuhmann, A., Thomas, H., & Wetzel, G. (2018). Fine Endmesolithic fish caviar meal discovered by proteomics in foodcrusts from archaeological site Friesack 4 (Brandenburg, Germany). PloS one, 13(11), e0206483.
Homo sapiens	-4.648	55.594	Shewalton	AMS	6654	Wicks, K., & Mithen, S. (2014). The impact of the abrupt 8.2 ka cold event on the Mesolithic population of western Scotland: a Bayesian chronological analysis using ‘activity events’ as a population proxy. Journal of Archaeological Science, 45, 240-269.
Homo sapiens	-2.1	47.11	Gilardière_couche 3a	14C	7366.5	Marchand, G., & Perrin, T. (2017). Why this revolution? Explaining the major technical shift in Southwestern Europe during the 7th millennium cal. BC. Quaternary international, 428, 73-85.
Homo sapiens	-2.29	43.01	Aizpea_layer II	AMS	7626	González-Sampériz, P., Utrilla, P., Mazo, C., Valero-Garcés, B., Sopena, M. C., Morellón, M., ... & Martínez-Bea, M. (2009). Patterns of human occupation during the early Holocene in the Central Ebro Basin (NE Spain) in response to the 8.2 ka climatic event. Quaternary Research, 71(2), 121-132.
Homo sapiens	-2.62	43.35	Atxoste_layer IIIb2	AMS	7775.5	González-Sampériz, P., Utrilla, P., Mazo, C., Valero-Garcés, B., Sopena, M. C., Morellón, M., ... & Martínez-Bea, M. (2009). Patterns of human occupation during the early Holocene in the Central Ebro Basin (NE Spain) in response to the 8.2 ka climatic event. Quaternary Research, 71(2), 121-132.
Homo sapiens	1.791	48.455	Auneau (Le Parc du Château)_burials 3,7	14C	7632.5	Leduc, C., & Verjux, C. (2014). Mesolithic occupation patterns at Auneau “Le Parc du Château”(Eure-et-Loir–France): contribution of zooarchaeological analysis from two main pits to the understanding of type and length of occupation. Journal of archaeological science, 47, 39-52.
Homo sapiens	-3.8703	56.0847	Chapelfield, Cowie_layer 018 in pit V	14C	7600.5	Manning, K. et al., (2016). The Cultural Evolution of Neolithic Europe. EUROEVOL Dataset 1: Sites, Phases and Radiocarbon Data. Journal of Open Archaeology Data. 5, p.e2. DOI: http://doi.org/10.5334/joad.47
Homo sapiens	-3.8703	56.0847	Chapelfield, Cowie_posthole fill 087, structure H	14C	7699	Manning, K. et al., (2016). The Cultural Evolution of Neolithic Europe. EUROEVOL Dataset 1: Sites, Phases and Radiocarbon Data. Journal of Open Archaeology Data. 5, p.e2. DOI: http://doi.org/10.5334/joad.46
Homo sapiens	-3.492	43.367	El Abrigo del Carabión_nivel I	AMS	7490.5	PÉREZ-BARTOLOMÉ, M., CASTAÑOS, P., ETXEBERRIA, F., MUÑIZ, A. M., IZQUIERDO, E. R., GARCÍA, M. J. G., ... & UZQUIANO, P. (2016). El Abrigo del Carabión (San Mamés de Aras-Cantabria, España) en el contexto mesolítico del Estuario del Asón y Marismas de Santoña. Munibe Antropologia-Arkeologia, 67, 5-34.
Homo sapiens	-0.375	42.516	Esplugon_layer 3	AMS	7698	Utrilla, P. I. L. A. R., Berdejo, A. B. E. L., Obón, A. L. B. E. R. T. O., Laborda, R. A. F. A. E. L., Domingo, R. A. F. A. E. L., & Alcolea, M. A. R. T. A. (2016). El abrigo de El Esplugón (Billobas-Sabiñánigo, Huesca). Un ejemplo de transición Mesolítico-Neolítico en el Prepirineo central. Del neolític a l’edat del bronze en el Mediterrani occidental. Estudis en homenatge a Bernat Martí Oliver.…
Homo sapiens	6.68333	47.2667	Gigot 1_layer C2	AMS	7719.5	Cupillard, C., Magny, M., Bocherens, H., Bridault, A., Bégeot, C., Bichet, V., ... & Walter-Simonnet, A. V. (2015). Changes in ecosystems, climate and societies in the Jura Mountains between 40 and 8 ka cal BP. Quaternary International, 378, 40-72.
Homo sapiens	3.35	48.45	Haut des Nachères_couche 9 sup	14C	7612.5	Deseine, A., Gueret, C., Vigne, J. D., Mordant, D., & Valentin, B. (2019). Nouveau regard sur les occupations du second Mésolithique du «Haut des Nachères» à Noyen-sur-Seine (Seine et Marne).
Homo sapiens	-3.0405	55.9304	Inveresk_structure 4	AMS	6106	Manning, K. et al., (2016). The Cultural Evolution of Neolithic Europe. EUROEVOL Dataset 1: Sites, Phases and Radiocarbon Data. Journal of Open Archaeology Data. 5, p.e2. DOI: http://doi.org/10.5334/joad.63
Homo sapiens	-2.43	42.8	Kanpanoste Goikoa_layer III sup_	14C	7338	González-Sampériz, P., Utrilla, P., Mazo, C., Valero-Garcés, B., Sopena, M. C., Morellón, M., ... & Martínez-Bea, M. (2009). Patterns of human occupation during the early Holocene in the Central Ebro Basin (NE Spain) in response to the 8.2 ka climatic event. Quaternary Research, 71(2), 121-132.
Homo sapiens	20.179	39.6611	Konispol_stratum 6a-6d	14C	7752.5	Schuldenrein, J. (1998). Konispol Cave, southern Albania, and correlations with other Aegean caves occupied in the Late Quaternary. Geoarchaeology: An International Journal, 13(5), 501-526.
Homo sapiens	-3.5	53.3167	Splash Point	AMS	7423.5	Bonsall, C., Smith, C., Vermeersch, P. M., & Van Peer, P. (1990). Bone and antler technology in the British Late Upper Palaeolithic and Mesolithic: the impact of accelerator dating. Contributions to the Mesolithic in Europe, 359-368.
Homo sapiens	-0.51667	51.4333	Staines	AMS	6108.5	Bonsall, C., Smith, C., Vermeersch, P. M., & Van Peer, P. (1990). Bone and antler technology in the British Late Upper Palaeolithic and Mesolithic: the impact of accelerator dating. Contributions to the Mesolithic in Europe, 359-368.
Homo sapiens	11.828	53.857	Steinhagen	AMS	7424	Terberger, T., Burger, J., Lüth, F., Müller, J., & Piezonka, H. (2018). Step by step–The neolithisation of Northern Central Europe in the light of stable isotope analyses. Journal of Archaeological Science, 99, 66-86.
Homo sapiens	-3.673	50.494	Three Holes Cave_near the entrance	AMS	7089	Barton, N., & Roberts, A. (2004). The Mesolithic period in England: current perspectives and new research. Mesolitihc Scotland and its neighbours: The early holocene prehistory of Scotland, its British and Irish context, and some northern European perspectives, 339-358.
Homo sapiens	-6.172	56.467	Ulva cave_area C	AMS	6571	Bonsall, J. (1994). Excavations in Ulva Cave, western Scotland 1990–91: a preliminary report. Mesolithic Miscellany, 15(1), 8-21.
Homo sapiens	-5.48399	56.1394	Upper Largie_fill Pit	AMS	6328.5	Manning, K. et al., (2016). The Cultural Evolution of Neolithic Europe. EUROEVOL Dataset 1: Sites, Phases and Radiocarbon Data. Journal of Open Archaeology Data. 5, p.e2. DOI: http://doi.org/10.5334/joad.55
Homo sapiens	-0.949	42.231	Valcervera_level b	AMS	7763.5	Domingo, R., & Montes, L. (2009). Valcervera y Rambla de Legunova: dos yacimientos postpaleolíticos en Biel, Zaragoza. Salduie, (9), 295-310.
Homo sapiens	11.5317	55.5699	Bodal A	AMS	6159.5	Fischer, A., Olsen, J., Richards, M., Heinemeier, J., Sveinbjörnsdóttir, Á. E., & Bennike, P. (2007). Coast–inland mobility and diet in the Danish Mesolithic and Neolithic: evidence from stable isotope values of humans and dogs. Journal of Archaeological Scie
Homo sapiens	11.5317	55.5699	Bodal AV	AMS	6017.5	Fischer, A., Olsen, J., Richards, M., Heinemeier, J., Sveinbjörnsdóttir, Á. E., & Bennike, P. (2007). Coast–inland mobility and diet in the Danish Mesolithic and Neolithic: evidence from stable isotope values of humans and dogs. Journal of Archaeological Scie
Homo sapiens	11.5317	55.5699	Bodal E	AMS	6077	Fischer, A., Olsen, J., Richards, M., Heinemeier, J., Sveinbjörnsdóttir, Á. E., & Bennike, P. (2007). Coast–inland mobility and diet in the Danish Mesolithic and Neolithic: evidence from stable isotope values of humans and dogs. Journal of Archaeological Scie
Homo sapiens	27.949	44.689	Harsova_sector C	AMS	6572	Hansen, S. V. E. N. D., Raczky, P., Anders, A., & Reingruber, A. (2015). Neolithic and Copper Age between the Carpathians and the Aegean Sea. Chronologies and Technologies from the 6th to the 4th Millennium BCE, Archäologie in Eurasien, 31.
Homo sapiens	29.419	48.505	Bazkiv Ostriv	AMS	7285	Haskevych, D., Endo, E., Kunikita, D., & Yanevich, O. (2019). New AMS dates from the Sub-Neolithic sites in the Southern Buh area (Ukraine) and problems in the Buh-Dnister Culture chronology. Documenta Praehistorica, 46, 216-245.
Homo sapiens	28.31	48.134	Soroca II (Soroki II)	14C	7709	Telegin, D. Y., Lillie, M., Potekhina, I. D., & Kovaliukh, M. M. (2003). Settlement and economy in Neolithic Ukraine: a new chronology. Antiquity, 77(297), 456-470.
Homo sapiens	27.972	48.316	Tatarauca Noua XV	AMS	6765.5	Reingruber, A., Tsirtsoni, Z., & Nedelcheva, P. (Eds.). (2017). Going West?: The Dissemination of Neolithic Innovations Between the Bosporus and the Carpathians (Vol. 3). Taylor & Francis.
Homo sapiens	15.29	45.58	Ajdovska Jama (Pagan’s Cave)_unit 43	AMS	6198	Bonsall, C., Horvat, M., McSweeney, K., Masson, M., Higham, T. F., Pickard, C., & Cook, G. T. (2007). Chronological and dietary aspects of the human burials from Ajdovska Cave, Slovenia. Radiocarbon, 49(2), 727-740.
Homo sapiens	15.29	45.58	Ajdovska Jama (Pagan’s Cave)_unit 44	AMS	6208	Bonsall, C., Horvat, M., McSweeney, K., Masson, M., Higham, T. F., Pickard, C., & Cook, G. T. (2007). Chronological and dietary aspects of the human burials from Ajdovska Cave, Slovenia. Radiocarbon, 49(2), 727-740.
Homo sapiens	21.35	41.933	Cerje-Govrlevo	AMS	7790.5	Fidanoski, L. (2019). The beginning of the end: the story of the Neolithisation of North Macedonia. Eurasian Prehistory, 15(1-2), 163-212.
Homo sapiens	13.545	41.958	Grotta Continenza_levels 23-3	14C	7535.5	Boschian, G., Serradimigni, M., Colombo, M., Ghislandi, S., & Cremonesi, R. G. (2017). Change fast or change slow? Late Glacial and Early Holocene cultures in a changing environment at Grotta Continenza, Central Italy. Quaternary International, 450, 186-208.
Homo sapiens	3.988	43.654	Saint-Antoine II (Hérault)_zone 1	AMS	6305	Remolins, G., Gibaja, J. F., Allièse, F., Fontanals, M., Martin, P., Masclans, A., ... & Llovera, X. (2016). The Neolithic Necropolis of La Feixa del Moro (Juberri, Andorra): new data on the first farming communities in the Pyrenees. Comptes Rendus Palevol, 15(5), 537-554.
Homo sapiens	3.988	43.654	Saint-Antoine II (Hérault)_zone 2	AMS	6024.5	Remolins, G., Gibaja, J. F., Allièse, F., Fontanals, M., Martin, P., Masclans, A., ... & Llovera, X. (2016). The Neolithic Necropolis of La Feixa del Moro (Juberri, Andorra): new data on the first farming communities in the Pyrenees. Comptes Rendus Palevol, 15(5), 537-554.
Homo sapiens	1.516	42.533	Segudet	AMS	6114.5	Remolins, G., Gibaja, J. F., Allièse, F., Fontanals, M., Martin, P., Masclans, A., ... & Llovera, X. (2016). The Neolithic Necropolis of La Feixa del Moro (Juberri, Andorra): new data on the first farming communities in the Pyrenees. Comptes Rendus Palevol, 15(5), 537-554.
Homo sapiens	19.236	45.397	Topole-Bač_burials 1-2	AMS	7975.5	Živaljević, I., Dimitrijević, V., Jovanović, J., Blagojević, T., Pendić, J., Putica, A., ... & Stefanović, S. (2021). Revealing the “hidden” Pannonian and Central Balkan Mesolithic: new radiocarbon evidence from Serbia. Quaternary International, 574, 52-67.
Homo sapiens	19.125	45.386	Topole-Bac _trench 1	AMS	7975.5	Živaljević, I., Dimitrijević, V., Jovanović, J., Blagojević, T., Pendić, J., Putica, A., ... & Stefanović, S. (2021). Revealing the “hidden” Pannonian and Central Balkan Mesolithic: new radiocarbon evidence from Serbia. Quaternary International, 574, 52-67.
Homo sapiens	21.505	42.001	Tumba Madžari	AMS	7805.5	Naumovski, D., & Kanzurova, E. S. (2013). Reconstruction of a Neolithic village at Tumba Madzari. Espais de presentació del patrimoni arqueològic: la reconstrucció in situ a debat Interpretation spaces for archaeological heritage: discussions about in situ reconstructions, 37.
Homo sapiens	4.82	44.52	Espeluche-Lalo_layer 1	AMS	7351.5	Manning, K. et al., (2016). The Cultural Evolution of Neolithic Europe. EUROEVOL Dataset 1: Sites, Phases and Radiocarbon Data. Journal of Open Archaeology Data. 5, p.e2. DOI: http://doi.org/10.5334/joad.47
Homo sapiens	48.495	50.418	Oroshaemoe_middle layer	AMS	6785	Vybornov, A., Kulkova, M., Kosintsev, P., Platonov, V., Platonova, S., Philippsen, B., & Nesterova, L. (2018). Diet and chronology of Neolithic-Eneolithic cultures (from 6500 to 4700 cal BC) in the lower Volga basin. Radiocarbon, 60(5), 1597-1610.
Homo sapiens	25.393	44.028	Magura-Buduiasca_dudesti occupation	AMS	7334.5	Mărgărit, M., Mirea, P., & Radu, V. (2018). Exploitation of aquatic resources for adornment and tool processing at Măgura ‘Buduiasca’(‘Boldul lui Moş Ivănuş’) Neolithic settlement (southern Romania). Quaternary International, 472, 49-59.
Homo sapiens	23.567	46.086	Alba Iulia-Lumea Nouă site	AMS	6534.5	Oross, K., & Siklósi, Z. (2012). Relative and absolute chronology of the Early Neolithic in the Great Hungarian Plain. The first Neolithic sites in central/south-east European transect III. The Körös culture in eastern Hungary. BAR Internat. Ser, 2334, 129-159.
Homo sapiens	20.872	45.483	Foeni-Cimitirul Ortodox_level I	AMS	6728	Drașovean, F. (2014). Despre cronologia relativă și absolută a neoliticului și eneoliticului timpuriu din răsăritul Bazinului Carpatic. O abordare bayesiană. Analele Banatului, 33-67.
Homo sapiens	20.872	45.483	Foeni-Cimitirul Ortodox_level II	AMS	6486	Drașovean, F. (2014). Despre cronologia relativă și absolută a neoliticului și eneoliticului timpuriu din răsăritul Bazinului Carpatic. O abordare bayesiană. Analele Banatului, 33-67.
Homo sapiens	10.76	54.26	Wangels 505	AMS	6185.5	Hartz, S., & Lübke, H. (2006). New evidence for a chronostratigraphic division of the Ertebølle culture and the earliest funnel beaker culture on the Southern Mecklenburg Bay. After the ice age. Settlements, subsistence and social development in the Mesolithic of Central Europe. Konrad Theiss Verlag, Stuttgart, 59-74
Homo sapiens	27.949	44.689	Harsova_sector B	14C	6274.5	Hansen, S. V. E. N. D., Raczky, P., Anders, A., & Reingruber, A. (2015). Neolithic and Copper Age between the Carpathians and the Aegean Sea. Chronologies and Technologies from the 6th to the 4th Millennium BCE, Archäologie in Eurasien, 31.
Homo sapiens	25.949	45.462	Cheia	14C	6911	NEAGU, G. ARCHAEOLOGICAL RESEARCH AT HAMANGIA III SETTLEMENT FROM CHEIA (2004-2008) Valentina VOINEA.
Homo sapiens	0.546	42.452	Els Trocs cave_phase I	AMS	7107	Alt, K. W., Rodríguez, C. T., Nicklisch, N., Roth, D., Nagy, A. S., Knipper, C., ... & Schuerch, T. (2020). A massacre of early Neolithic farmers in the high Pyrenees at Els Trocs, Spain. Scientific Reports, 10(1), 1-10.
Homo sapiens	13.16	41.89	Grotta Mora Cavorso_layer 3	AMS	7115	Rolfo, M. F., Achino, K. F., Fusco, I., Salari, L., & Silvestri, L. (2016). Reassessing human occupation patterns in the inner central Apennines in prehistory: The case-study of Grotta Mora Cavorso. Journal of Archaeological Science: Reports, 7, 358-367.
Homo sapiens	-6.93	33.93	Zouhrah Cave/El Harhoura 1_level 3	14C	6155	Monchot, H., & Aouraghe, H. (2009). Deciphering the taphonomic history of an Upper Paleolithic faunal assemblage from Zouhrah Cave/El Harhoura 1, Morocco. Quaternaire. Revue de l'Association française pour l'étude du Quaternaire, 20(2), 239-253.
Homo sapiens	44.294	40.101	Aknashen_horizon II	AMS	7422.5	Badalyan, R., & Harutyunyan, A. (2004). The settlement of Aknashen: stratigraphy and architecture. The Neolithic Settlement of Aknashen (Ararat valley, Armenia). Excavation seasons, 2015, 9-38.
Homo sapiens	20.424	46.228	Deszk-Olajkút	AMS	7383.5	Oross, K., & Siklósi, Z. (2012). Relative and absolute chronology of the Early Neolithic in the Great Hungarian Plain. The first Neolithic sites in central/south-east European transect III. The Körös culture in eastern Hungary. BAR Internat. Ser, 2334, 129-159.
Homo sapiens	20.85	44.016	Divostin	14C	7933	Ethier, J., Bánffy, E., Vuković, J., Leshtakov, K., Bacvarov, K., Roffet-Salque, M., ... & Ivanova, M. (2017). Earliest expansion of animal husbandry beyond the Mediterranean zone in the sixth millennium BC. Scientific reports, 7(1), 7146.
Homo sapiens	23.854	41.851	Dobrinishte (Dobriniste)_level 1	AMS	7505.5	Blagojević, T., Porčić, M., Penezić, K., & Stefanović, S. (2017). Early Neolithic population dynamics in the eastern Balkans and the Great Hungarian Plain. Documenta Praehistorica, 44, 18-33.
Homo sapiens	20.927	47.148	Ecsegfalva 23	AMS	7637	Ramsey, C. B., Higham, T., Bowles, A., & Hedges, R. (2004). Improvements to the pretreatment of bone at Oxford. Radiocarbon, 46(1), 155-163.
Homo sapiens	25.393	44.028	Magura-Buduiasca_starcevo occupation	AMS	7798.5	Mărgărit, M., Mirea, P., & Radu, V. (2018). Exploitation of aquatic resources for adornment and tool processing at Măgura ‘Buduiasca’(‘Boldul lui Moş Ivănuş’) Neolithic settlement (southern Romania). Quaternary International, 472, 49-59.
Homo sapiens	20.354	46.272	Maroslele-Pana	AMS	7700	Oross, K., & Siklósi, Z. (2012). Relative and absolute chronology of the Early Neolithic in the Great Hungarian Plain. The first Neolithic sites in central/south-east European transect III. The Körös culture in eastern Hungary. BAR Internat. Ser, 2334, 129-159.
Homo sapiens	23.738	45.91	Miercurea Sibiului-Petris_Koros/Starcevo occupation	14C	7841	Biagi, P., & Starnini, E. (2010). The Early Neolithic chipped stone assemblages of the Carpathian Basin: typology and raw material circulation. Neolithization of the Carpathian Basin: Northernmost Distribution of the Starčevo/Körös Culture. Kraków-Budapest: Polish Academy of Arts and Sciences, Institute of Archaeological Sciences, 119-136.
Homo sapiens	20.444	45.283	Perlez-Batka	AMS	7867.5	LAZAROVICI, G., LAZAROVICI, C. M., & de Arheologie Iaşi, I. THE ROLE OF SALT IN THE BEGINNING OF THE NEOLITHISATION PROCESS IN THE SOUTHERN PART OF CENTRAL EUROPE AND THE BALKANS1. ACTA MVSEI APVLENSIS APULUM LIV, 53.
Homo sapiens	20.056	46.209	Röszke-Lúdvár	14C	7799.5	Luca, S. A., Diaconescu, D., & Suciu, C. I. Archaeological research in Miercurea Sibiului–Petris (Sibiu County, Romania)> the Star; evo-Cris level during 1997–2005 (a preliminary report).
Homo sapiens	20.283	45.85	Sajan-Dombos	AMS	7677	Whittle, A., Bartosiewicz, L., Borić, D., Pettitt, P., & Richards, M. P. (2002). In the beginning: new radiocarbon dates for the Early Neolithic in northern Serbia and south-east Hungary. Antaeus., 25.
Homo sapiens	20.571	44.817	Starčevo-Grad_pits 5a-7	14C	7517	Porčić, M., Blagojević, T., & Stefanović, S. (2016). Demography of the early Neolithic population in central Balkans: population dynamics reconstruction using summed radiocarbon probability distributions. PLoS One, 11(8), e0160832.
Homo sapiens	22.553	44.531	Velesnica_graves I-II	AMS	7985	Bonsall, C., Vasić, R., Boroneanţ, A., Roksandic, M., Soficaru, A., McSweeney, K., ... & Cook, G. (2015). New AMS 14C dates for human remains from Stone Age sites in the Iron Gates reach of the Danube, southeast Europe. Radiocarbon, 57(1), 33-46.
Homo sapiens	20.623	44.761	Vinča-Belo Brdo_burial chamber	AMS	7498	Porčić, M., Blagojević, T., Pendić, J., & Stefanović, S. (2021). The Neolithic Demographic Transition in the Central Balkans: population dynamics reconstruction based on new radiocarbon evidence. Philosophical Transactions of the Royal Society B, 376(1816), 20190712.
Homo sapiens	21.3	45.122	Vrsac-At_pit bottom	AMS	7476.5	Biagi, P., & Spataro, M. (2005). New observations on the radiocarbon chronology of the Starčevo-Criş and Körös cultures. Prehistoric archaeology & anthropological theory and education. Reports of prehistoric research projects, 6-7.
Homo sapiens	21.081	45.608	Parta	14C	7707	Spataro, M. (2014). Continuity and change in pottery manufacture between the early and middle Neolithic of Romania. Archaeological and Anthropological Sciences, 6, 175-197.
Homo sapiens	48.624	50.271	Algay	AMS	7775	Vybornov, A. A., Kulkova, M. A., Andreev, K., & Nesterov, E. (2017). Radiocarbon chronology of the Neolithic in the Povolzhye (Russian Eastern Europe). Documenta Praehistorica, 44, 224.
Homo sapiens	48.495	50.418	Oroshaemoe_bottom layer	14C	7882	Vybornov, A., Kulkova, M., Kosintsev, P., Platonov, V., Platonova, S., Philippsen, B., & Nesterova, L. (2018). Diet and chronology of Neolithic-Eneolithic cultures (from 6500 to 4700 cal BC) in the lower Volga basin. Radiocarbon, 60(5), 1597-1610.
Homo sapiens	47.168	55.078	Chyornenkоe Ozero III	14C	6787.5	Vybornov, A. A., Kondratiev, S. A., & Tolpygina, I. G. (2018). CHRONOLOGY OF PIT-COMB WARE IN THE MIDDLE VOLGA REGION (RUSSIA):^ sup 14^ C DATES OF ORGANIC SUBSTANCES WITHIN POTTERY MATRIX. Estonian Journal of Archaeology, 22(2), 83.
Homo sapiens	45.697	56.239	Galankina Gora II	14C	6319	Vybornov, A. A., Kondratiev, S. A., & Tolpygina, I. G. (2018). CHRONOLOGY OF PIT-COMB WARE IN THE MIDDLE VOLGA REGION (RUSSIA):^ sup 14^ C DATES OF ORGANIC SUBSTANCES WITHIN POTTERY MATRIX. Estonian Journal of Archaeology, 22(2), 83.
Homo sapiens	47.023	56.267	Otarskoe VI	14C	6782.5	Vybornov, A. A., Kondratiev, S. A., & Tolpygina, I. G. (2018). CHRONOLOGY OF PIT-COMB WARE IN THE MIDDLE VOLGA REGION (RUSSIA):^ sup 14^ C DATES OF ORGANIC SUBSTANCES WITHIN POTTERY MATRIX. Estonian Journal of Archaeology, 22(2), 83.
Homo sapiens	43.655	53.84	Ozimenki II	14C	6726	Vybornov, A. A., Kondratiev, S. A., & Tolpygina, I. G. (2018). CHRONOLOGY OF PIT-COMB WARE IN THE MIDDLE VOLGA REGION (RUSSIA):^ sup 14^ C DATES OF ORGANIC SUBSTANCES WITHIN POTTERY MATRIX. Estonian Journal of Archaeology, 22(2), 83.
Homo sapiens	47.161	55.066	Utyuzh I	14C	7041.5	Vybornov, A. A., Kondratiev, S. A., & Tolpygina, I. G. (2018). CHRONOLOGY OF PIT-COMB WARE IN THE MIDDLE VOLGA REGION (RUSSIA):^ sup 14^ C DATES OF ORGANIC SUBSTANCES WITHIN POTTERY MATRIX. Estonian Journal of Archaeology, 22(2), 83.
Homo sapiens	22.212	40.857	Mandalo_phase Ib	14C	6539.5	Maniatis, Y., & Kromer, B. (1990). Radiocarbon dating of the Neolithic Early Bronze Age site of Mandalo, W Macedonia. Radiocarbon, 32(2), 149-153.
Homo sapiens	22.212	40.857	Mandalo_phase II	14C	6187	Maniatis, Y., & Kromer, B. (1990). Radiocarbon dating of the Neolithic Early Bronze Age site of Mandalo, W Macedonia. Radiocarbon, 32(2), 149-153.
Homo sapiens	48.357	46.439	Baibek_object 1 upper	14C	7946.5	Vybornov, A. A., Kulkova, M. A., Andreev, K., & Nesterov, E. (2017). Radiocarbon chronology of the Neolithic in the Povolzhye (Russian Eastern Europe). Documenta Praehistorica, 44, 224.
Homo sapiens	48.357	46.439	Baibek	14C	7803.5	Vybornov, A. A., Kulkova, M. A., Andreev, K., & Nesterov, E. (2017). Radiocarbon chronology of the Neolithic in the Povolzhye (Russian Eastern Europe). Documenta Praehistorica, 44, 224.
Homo sapiens	48.122	46.55	Tenteksor	14C	7439	Vybornov, A. A., Kulkova, M. A., Andreev, K., & Nesterov, E. (2017). Radiocarbon chronology of the Neolithic in the Povolzhye (Russian Eastern Europe). Documenta Praehistorica, 44, 224.
Homo sapiens	33.814	44.519	Shan-Koba_layer 1	AMS	7481	Gerasimenko, N. P., Bezusko, L. G., Avdieienko, Y. L., & Yanevich, A. A. (2022). Late Glacial and Holocene vegetational and climate changes and their impact on material cultures in the Crimean Mountains (founded on pollen data from cave deposits). Quaternary International.
Homo sapiens	53.286	24.299	Marawah 11_area A	AMS	6983	Beech, M. J., Cuttler, R. T. H., Al Kaabi, A. K., El Faki, A. A., Martin, J., Al Hameli, N. H., ... & Crassard, R. (2020). Excavations at MR11 on Marawah Island (Abu Dhabi, UAE): new insight into the architecture and planning of Arabian Neolithic settlements and early evidence for pearling. Arabian Archaeology and Epigraphy, 31(1), 19-31.
Homo sapiens	53.286	24.299	Marawah 11_area B	AMS	6651	Beech, M. J., Cuttler, R. T. H., Al Kaabi, A. K., El Faki, A. A., Martin, J., Al Hameli, N. H., ... & Crassard, R. (2020). Excavations at MR11 on Marawah Island (Abu Dhabi, UAE): new insight into the architecture and planning of Arabian Neolithic settlements and early evidence for pearling. Arabian Archaeology and Epigraphy, 31(1), 19-31.
Homo sapiens	53.286	24.299	Marawah 11_area C	AMS	7659.5	Beech, M. J., Cuttler, R. T. H., Al Kaabi, A. K., El Faki, A. A., Martin, J., Al Hameli, N. H., ... & Crassard, R. (2020). Excavations at MR11 on Marawah Island (Abu Dhabi, UAE): new insight into the architecture and planning of Arabian Neolithic settlements and early evidence for pearling. Arabian Archaeology and Epigraphy, 31(1), 19-31.
Homo sapiens	21.356	44.323	Belovode_trenches 6-8	AMS	6917.5	Boric, D. (2009). Absolute dating of metallurgical innovations in the Vinča culture of the Balkans.
Homo sapiens	20.85	44.016	Divostin II	AMS	6782.5	Boric, D. (2009). Absolute dating of metallurgical innovations in the Vinča culture of the Balkans.
Homo sapiens	19.768	44.893	Gomolava_cemetery	AMS	6599.5	Boric, D. (2009). Absolute dating of metallurgical innovations in the Vinča culture of the Balkans.
Homo sapiens	19.768	44.893	Gomolava_phase Ia	AMS	6891.5	Orton, D. (2012). Herding, settlement, and chronology in the Balkan Neolithic. European Journal of Archaeology, 15(1), 5-40.
Homo sapiens	19.768	44.893	Gomolava_phase Ib	14C	6652.5	Boric, D. (2009). Absolute dating of metallurgical innovations in the Vinča culture of the Balkans.
Homo sapiens	23.52	46.787	Gura Baciului_pit 6	14C	7261	González-Fortes, G., Jones, E. R., Lightfoot, E., Bonsall, C., Lazar, C., Grandal-d’Anglade, A., ... & Hofreiter, M. (2017). Paleogenomic evidence for multi-generational mixing between Neolithic farmers and Mesolithic hunter-gatherers in the Lower Danube Basin. Current Biology, 27(12), 1801-1810.
Homo sapiens	21.086	45.915	Hodoni_pit 4	14C	6691.5	Oross, K., & Siklósi, Z. (2012). Relative and absolute chronology of the Early Neolithic in the Great Hungarian Plain. The first Neolithic sites in central/south-east European transect III. The Körös culture in eastern Hungary. BAR Internat. Ser, 2334, 129-159.
Homo sapiens	19.93	44.247	Petnica_phase 3	AMS	6904	Orton, D. (2012). Herding, settlement, and chronology in the Balkan Neolithic. European Journal of Archaeology, 15(1), 5-40.
Homo sapiens	19.93	44.247	Petnica_phases 1-2	AMS	6865	Orton, D. (2012). Herding, settlement, and chronology in the Balkan Neolithic. European Journal of Archaeology, 15(1), 5-40.
Homo sapiens	21.364	43.21	Plocnik_trenches 14-16	AMS	6831.5	Boric, D. (2009). Absolute dating of metallurgical innovations in the Vinča culture of the Balkans.
Homo sapiens	22.069	44.339	Rudna Glava	AMS	6935.5	Boric, D. (2009). Absolute dating of metallurgical innovations in the Vinča culture of the Balkans.
Homo sapiens	21.827	47.065	Sanandrei_layer 5d	AMS	6956	Drașovean, F. (2014). Despre cronologia relativă și absolută a neoliticului și eneoliticului timpuriu din răsăritul Bazinului Carpatic. O abordare bayesiană. Analele Banatului, 33-67.
Homo sapiens	20.623	44.761	Vinča-Belo Brdo	AMS	6765.5	Boric, D. (2009). Absolute dating of metallurgical innovations in the Vinča culture of the Balkans.
Homo sapiens	21.3	45.122	Vrsac-At_Vinca infill of pit	AMS	6474	Biagi, P., & Spataro, M. (2005). New observations on the radiocarbon chronology of the Starčevo-Criş and Körös cultures. Prehistoric archaeology & anthropological theory and education. Reports of prehistoric research projects, 6-7.
Homo sapiens	42.654	54.792	Imerka VII	AMS	7554.5	Vybornov, A., Kulkova, M., Goslar, T., & Possnert, G. (2013). The problem of the neolithisation process chronology in Povolzhye. Documenta Praehistorica, 40, 13-20.
Homo sapiens	51.322	53.842	Krasniy Yar	14C	7572.5	Vybornov, A. A., Kulkova, M. A., Andreev, K., & Nesterov, E. (2017). Radiocarbon chronology of the Neolithic in the Povolzhye (Russian Eastern Europe). Documenta Praehistorica, 44, 224.
Homo sapiens	-2.04167	43.0273	Abauntz_level b3	14C	6148.5	Utrilla, P., Mazo, C., & Domingo, R. (2015). Fifty thousand years of prehistory at the cave of Abauntz (Arraitz, Navarre): a nexus point between the Ebro Valley, Aquitaine and the Cantabrian Corridor. Quaternary International, 364, 294-305.
Homo sapiens	-2.04167	43.0273	Abauntz_level b4	14C	6605.5	Utrilla, P., Mazo, C., & Domingo, R. (2015). Fifty thousand years of prehistory at the cave of Abauntz (Arraitz, Navarre): a nexus point between the Ebro Valley, Aquitaine and the Cantabrian Corridor. Quaternary International, 364, 294-305.
Homo sapiens	-2.04167	43.0273	Abauntz_level c	14C	7797.5	Utrilla, P., Mazo, C., & Domingo, R. (2015). Fifty thousand years of prehistory at the cave of Abauntz (Arraitz, Navarre): a nexus point between the Ebro Valley, Aquitaine and the Cantabrian Corridor. Quaternary International, 364, 294-305.
Homo sapiens	22.008	32.9	Abou Tamsa_level III	14C	7472	De Faucamberge, E. (2016). Neolithic of Cyrenaica (north-east Libya): New enlightenments from recent research. Quaternary International, 410, 144-159.
Homo sapiens	3.29	34.21	Ain Naga_upper level	14C	6393	Roubet, C., & Amara, I. (2016). From art to context: Holocene roots of an Initial Neolithic Pastoralism (INP) in the Atlas Ouled Naïl, Algeria. Quaternary international, 410, 103-122.
Homo sapiens	-2.29	43.01	Aizpea_layer III	14C	7258.5	González-Sampériz, P., Utrilla, P., Mazo, C., Valero-Garcés, B., Sopena, M. C., Morellón, M., ... & Martínez-Bea, M. (2009). Patterns of human occupation during the early Holocene in the Central Ebro Basin (NE Spain) in response to the 8.2 ka climatic event. Quaternary Research, 71(2), 121-132.
Homo sapiens	27.64	42.424	Akladi Cheiri_pits 1,52,54	AMS	7109.5	Krauss, R., Tsirtsoni, Z., Maniatis, Y., Oberlin, C., Pernicka, E., & Leshtakov, P. (2020). Absolute chronology of the excavated features at Akladi Cheiri and the beginning of copper metallurgy in the Eastern Balkans.
Homo sapiens	44.294	40.101	Aknashen_horizon III	AMS	7442	Nishiaki, Y., Guliyev, F., & Kadowaki, S. (2015). Chronological contexts of the earliest pottery neolithic in the South Caucasus: Radiocarbon dates for Göytepe and Hacı Elamxanlı Tepe, Azerbaijan. American Journal of Archaeology, 119(3), 279-294.
Homo sapiens	44.294	40.101	Aknashen_horizon IV	AMS	7601	Nishiaki, Y., Guliyev, F., & Kadowaki, S. (2015). Chronological contexts of the earliest pottery neolithic in the South Caucasus: Radiocarbon dates for Göytepe and Hacı Elamxanlı Tepe, Azerbaijan. American Journal of Archaeology, 119(3), 279-294.
Homo sapiens	44.294	40.101	Aknashen_horizon V	AMS	7741	Badalyan, R., & Harutyunyan, A. (2004). The settlement of Aknashen: stratigraphy and architecture. The Neolithic Settlement of Aknashen (Ararat valley, Armenia). Excavation seasons, 2015, 9-38.
Homo sapiens	44.294	40.101	Aknashen_level 3	14C	7233	Hovsepyan, R., & Willcox, G. (2008). The earliest finds of cultivated plants in Armenia: evidence from charred remains and crop processing residues in pisé from the Neolithic settlements of Aratashen and Aknashen. Vegetation History and Archaeobotany, 17(1), 63-71.
Homo sapiens	44.294	40.101	Aknashen_level 4	AMS	7595.5	Hovsepyan, R., & Willcox, G. (2008). The earliest finds of cultivated plants in Armenia: evidence from charred remains and crop processing residues in pisé from the Neolithic settlements of Aratashen and Aknashen. Vegetation History and Archaeobotany, 17(1), 63-71.
Homo sapiens	44.294	40.101	Aknashen_level 5	AMS	7867	Hovsepyan, R., & Willcox, G. (2008). The earliest finds of cultivated plants in Armenia: evidence from charred remains and crop processing residues in pisé from the Neolithic settlements of Aratashen and Aknashen. Vegetation History and Archaeobotany, 17(1), 63-71.
Homo sapiens	11.5477	55.5824	Åkonge_layer 3a	AMS	6101	Fischer, A., & Heinemeier, J. (2003). Freshwater reservoir effect in 14 C dates of food residue on pottery. Radiocarbon, 45(3), 449-466.
Homo sapiens	44.234	40.135	Aratashen_level II	14C	7671.5	Hovsepyan, R., & Willcox, G. (2008). The earliest finds of cultivated plants in Armenia: evidence from charred remains and crop processing residues in pisé from the Neolithic settlements of Aratashen and Aknashen. Vegetation History and Archaeobotany, 17(1), 63-71.
Homo sapiens	-2.62	43.35	Atxoste_layer IIIb1	14C	7108	González-Sampériz, P., Utrilla, P., Mazo, C., Valero-Garcés, B., Sopena, M. C., Morellón, M., ... & Martínez-Bea, M. (2009). Patterns of human occupation during the early Holocene in the Central Ebro Basin (NE Spain) in response to the 8.2 ka climatic event. Quaternary Research, 71(2), 121-132.
Homo sapiens	36.48	33.78	Baaz rockshelter_layer I	AMS	6080.5	Deckers, K., Riehl, S., Jenkins, E., Rosen, A., Dodonov, A., Simakova, A. N., & Conard, N. J. (2009). Vegetation development and human occupation in the Damascus region of southwestern Syria from the Late Pleistocene to Holocene. Vegetation History and Archaeobotany, 18(4), 329-340.
Homo sapiens	23.037	42.026	Balgarchevo_layer 2	14C	6824	Reingruber, A., Tsirtsoni, Z., & Nedelcheva, P. (Eds.). (2017). Going West?: The Dissemination of Neolithic Innovations Between the Bosporus and the Carpathians (Vol. 3). Taylor & Francis.
Homo sapiens	1.49	42.48	Balma de la Margineda_layer 3	AMS	6980.5	Oms, F. X., Gibaja, J. F., Mazzucco, N., & Guilaine, J. (2016). Revisión radiocarbónica y cronocultural del Neolítico antiguo de la Balma Margineda (Aixovall, Andorra).
Homo sapiens	1.91242	41.3397	Can Sadurnì_arch_ layer 10	AMS	6092	Bergadà, M. M., Cervelló, J. M., Edo, M., Cebrià, A., Oms, F. X., Martínez, P., ... & Pedro, M. (2018). Chronostratigraphy in karst records from the Epipaleolithic to the Mid/Early Neolithic (c. 13.0–6.0 cal ka BP) in the Catalan Coastal Ranges of NE Iberia: environmental changes, sedimentary processes and human activity. Quaternary Science Reviews, 184, 26-46.
Homo sapiens	1.91242	41.3397	Can Sadurnì_arch_ layer 11	AMS	6186.5	Bergadà, M. M., Cervelló, J. M., Edo, M., Cebrià, A., Oms, F. X., Martínez, P., ... & Pedro, M. (2018). Chronostratigraphy in karst records from the Epipaleolithic to the Mid/Early Neolithic (c. 13.0–6.0 cal ka BP) in the Catalan Coastal Ranges of NE Iberia: environmental changes, sedimentary processes and human activity. Quaternary Science Reviews, 184, 26-46.
Homo sapiens	1.91242	41.3397	Can Sadurnì_arch_ layer 11b	AMS	6630	Bergadà, M. M., Cervelló, J. M., Edo, M., Cebrià, A., Oms, F. X., Martínez, P., ... & Pedro, M. (2018). Chronostratigraphy in karst records from the Epipaleolithic to the Mid/Early Neolithic (c. 13.0–6.0 cal ka BP) in the Catalan Coastal Ranges of NE Iberia: environmental changes, sedimentary processes and human activity. Quaternary Science Reviews, 184, 26-46.
Homo sapiens	1.91242	41.3397	Can Sadurnì_arch_ layer 12	AMS	7332	Bergadà, M. M., Cervelló, J. M., Edo, M., Cebrià, A., Oms, F. X., Martínez, P., ... & Pedro, M. (2018). Chronostratigraphy in karst records from the Epipaleolithic to the Mid/Early Neolithic (c. 13.0–6.0 cal ka BP) in the Catalan Coastal Ranges of NE Iberia: environmental changes, sedimentary processes and human activity. Quaternary Science Reviews, 184, 26-46.
Homo sapiens	1.91242	41.3397	Can Sadurnì_arch_ layer 17	AMS	6895.5	Bergadà, M. M., Cervelló, J. M., Edo, M., Cebrià, A., Oms, F. X., Martínez, P., ... & Pedro, M. (2018). Chronostratigraphy in karst records from the Epipaleolithic to the Mid/Early Neolithic (c. 13.0–6.0 cal ka BP) in the Catalan Coastal Ranges of NE Iberia: environmental changes, sedimentary processes and human activity. Quaternary Science Reviews, 184, 26-46.
Homo sapiens	1.91242	41.3397	Can Sadurnì_arch_ layers 12-14	AMS	6777.5	Bergadà, M. M., Cervelló, J. M., Edo, M., Cebrià, A., Oms, F. X., Martínez, P., ... & Pedro, M. (2018). Chronostratigraphy in karst records from the Epipaleolithic to the Mid/Early Neolithic (c. 13.0–6.0 cal ka BP) in the Catalan Coastal Ranges of NE Iberia: environmental changes, sedimentary processes and human activity. Quaternary Science Reviews, 184, 26-46.
Homo sapiens	33.334	37.261	Canhasan I_layer 5	AMS	7884.5	Fairbairn, A., Jacobsson, P., Baird, D., Jacobsen, G., & Stroud, E. (2020). Settlement change on the western Konya Plain: refining Neolithic and Chalcolithic chronologies at Canhasan, Turkey. Antiquity, 94(374), 342-360.
Homo sapiens	-4.072	57.4735	Clava Cairns	14C	7550	Manning, K. et al., (2016). The Cultural Evolution of Neolithic Europe. EUROEVOL Dataset 1: Sites, Phases and Radiocarbon Data. Journal of Open Archaeology Data. 5, p.e2. DOI: http://doi.org/10.5334/joad.45
Homo sapiens	1.526	35.457	Columnata_neolithic phase	14C	6112.5	Perrin, T., Dachy, T., Guéret, C., Lubell, D., Chaïd-Saoudi, Y., & Green, W. (2020). Pressure knapping and the timing of innovation: New chrono-cultural data on prehistoric groups of the early Holocene in the Maghreb, northwest Africa. Radiocarbon, 62(2), e1-e51.
Homo sapiens	1.59536	41.4259	Cova de la Guineu_layer IIc	14C	6213	Morales, J. I., Cebrià, A., Mestres, J., Oms, F. X., & Allué, E. (2013). La Cova de la Guineu. 12.000 anys de presència humana a les capçaleres del Foix. III Monografies del Foix, 172-183.
Homo sapiens	0.315	40.733	Cova del Vidre_layer 2 central	14C	7046	Gironès-Rofes, I., Bosch-Argilagós, J., Bach-Gómez, A., Molist, M., & Pardo-Gordó, S. (2024). Variability and temporality of lithic production in Epipaleolithic to Early Neolithic occupations at Cova del Vidre (Catalonia, Spain). Journal of Archaeological Science: Reports, 54, 104408.
Homo sapiens	-0.34	38.783	Cova d'En Pardo_nivel IV	AMS	6138	Soler Díaz, J. A., García Atiénzar, G., Ferrer García, C., & Roca de Togores Muñoz, C. (2012). Dataciones absolutas de la Cova d’En Pardo sobre muestras de sedimento y hueso extraídas entre 1994 y 2006.
Homo sapiens	-0.34	38.783	Cova d'En Pardo_nivel VII	AMS	6996	Soler Díaz, J. A., García Atiénzar, G., Ferrer García, C., & Roca de Togores Muñoz, C. (2012). Dataciones absolutas de la Cova d’En Pardo sobre muestras de sedimento y hueso extraídas entre 1994 y 2006.
Homo sapiens	-0.34	38.783	Cova d'En Pardo_nivel VIII	AMS	7561	Soler Díaz, J. A., García Atiénzar, G., Ferrer García, C., & Roca de Togores Muñoz, C. (2012). Dataciones absolutas de la Cova d’En Pardo sobre muestras de sedimento y hueso extraídas entre 1994 y 2006.
Homo sapiens	-0.34	38.783	Cova d'En Pardo_nivel VIIIb	AMS	7474	Soler Díaz, J. A., García Atiénzar, G., Ferrer García, C., & Roca de Togores Muñoz, C. (2012). Dataciones absolutas de la Cova d’En Pardo sobre muestras de sedimento y hueso extraídas entre 1994 y 2006.
Homo sapiens	-0.34	38.783	Cova d'En Pardo_nivel V-VI	AMS	6727.5	Soler Díaz, J. A., García Atiénzar, G., Ferrer García, C., & Roca de Togores Muñoz, C. (2012). Dataciones absolutas de la Cova d’En Pardo sobre muestras de sedimento y hueso extraídas entre 1994 y 2006.
Homo sapiens	-0.48911	40.5929	Cova Fosca_Sector C, early neolithic levels	AMS	7087	Rodríguez, L. L. (2010). The Hares from Cova Fosca (Castellón, Spain). Archaeofauna, (19).
Homo sapiens	-0.48911	40.5929	Cova Fosca_Sector C, middle neolithic levels	AMS	6872	Rodríguez, L. L. (2010). The Hares from Cova Fosca (Castellón, Spain). Archaeofauna, (19).
Homo sapiens	1.83055	41.5744	Cova Gran de Montserrat_nivel 110	AMS	7292	Oms, F. X., Morales, J. I., Cebrià, A., Mestres, J., & Fullola, J. M. (2019). Nuevas intervenciones en la Cova Gran y la Cova Freda de Montserrat (Collbató, Barcelona) casi 100 años después. Trabajos de Prehistoria, 76(2), 335-344.
Homo sapiens	1.83055	41.5744	Cova Gran de Montserrat_nivel 111	AMS	7294	Oms, F. X., Morales, J. I., Cebrià, A., Mestres, J., & Fullola, J. M. (2019). Nuevas intervenciones en la Cova Gran y la Cova Freda de Montserrat (Collbató, Barcelona) casi 100 años después. Trabajos de Prehistoria, 76(2), 335-344.
Homo sapiens	-3.90445	56.089	Cowie Road, Bannockburn _fill of a ‘fire pit’ P59	14C	7416	Manning, K. et al., (2016). The Cultural Evolution of Neolithic Europe. EUROEVOL Dataset 1: Sites, Phases and Radiocarbon Data. Journal of Open Archaeology Data. 5, p.e2. DOI: http://doi.org/10.5334/joad.46
Homo sapiens	-0.14	42.21	Cueva de Chaves_layer 1a	AMS	6926.5	Utrilla Miranda, P., & Laborda Lorente, R. (2018). La cueva de Chaves (Bastarás, Huesca): 15 000 años de ocupación prehistórica (No. ART-2018-109598).
Homo sapiens	-0.14	42.21	Cueva de Chaves_layer 1b	AMS	7502	Utrilla Miranda, P., & Laborda Lorente, R. (2018). La cueva de Chaves (Bastarás, Huesca): 15 000 años de ocupación prehistórica (No. ART-2018-109598).
Homo sapiens	21.428	41.224	Čuka-Topolčani	14C	7845.5	Fidanoski, L. (2019). The beginning of the end: the story of the Neolithisation of North Macedonia. Eurasian Prehistory, 15(1-2), 163-212.
Homo sapiens	24.308	41.01	Dikili Tash_late neolithic phase	AMS	7168.5	Lespez, L., Tsirtsoni, Z., Darcque, P., Koukouli-Chryssanthaki, H., Malamidou, D., Treuil, R., ... & Oberlin, C. (2013). The lowest levels at Dikili Tash, northern Greece: a missing link in the Early Neolithic of Europe. Antiquity, 87(335), 30-45.
Homo sapiens	24.308	41.01	Dikili Tash_middle neolithic phase	AMS	7607.5	Lespez, L., Tsirtsoni, Z., Darcque, P., Koukouli-Chryssanthaki, H., Malamidou, D., Treuil, R., ... & Oberlin, C. (2013). The lowest levels at Dikili Tash, northern Greece: a missing link in the Early Neolithic of Europe. Antiquity, 87(335), 30-45.
Homo sapiens	21.287	40.48	Dispilio	AMS	6401	Facorellis, Y., Sofronidou, M., & Hourmouziadis, G. (2014). Radiocarbon dating of the Neolithic lakeside settlement of Dispilio, Kastoria, northern Greece. Radiocarbon, 56(2), 511-528.
Homo sapiens	30.041	27.598	Djara_Djara B assemblage	AMS	7125	Kindermann, K., Bubenzer, O., Nussbaum, S., Riemer, H., Darius, F., Pöllath, N., & Smettan, U. (2006). Palaeoenvironment and holocene land use of Djara, western desert of Egypt. Quaternary Science Reviews, 25(13-14), 1619-1637.
Homo sapiens	9.53	35.85	Doukanet el Khoutifa_black stage	AMS	6706.5	Mulazzani, S., Belhouchet, L., Salanova, L., Aouadi, N., Dridi, Y., Eddargach, W., ... & Zoughlami, J. (2016). The emergence of the Neolithic in North Africa: A new model for the Eastern Maghreb. Quaternary International, 410, 123-143.
Homo sapiens	9.53	35.85	Doukanet el Khoutifa_yellow stage	AMS	7543	Mulazzani, S., Belhouchet, L., Salanova, L., Aouadi, N., Dridi, Y., Eddargach, W., ... & Zoughlami, J. (2016). The emergence of the Neolithic in North Africa: A new model for the Eastern Maghreb. Quaternary International, 410, 123-143.
Homo sapiens	47.211	56.514	Dubovskaya III	AMS	7893	Vybornov, A. A., Kulkova, M. A., Andreev, K., & Nesterov, E. (2017). Radiocarbon chronology of the Neolithic in the Povolzhye (Russian Eastern Europe). Documenta Praehistorica, 44, 224.
Homo sapiens	28.532	43.669	Durankulak_phase Hamangia I/II	AMS	6916.5	Higham, T., Slavchev, V., Gaydarska, B., & Chapman, J. (2018). AMS dating of the late copper age Varna cemetery, Bulgaria. Radiocarbon, 60(2), 493-516.
Homo sapiens	13.6907	45.7572	Edera cave_layer 2a	14C	7403.5	Boschin, F. (2020). Ostanki velikih sesalcev holocenske starosti iz jame Stenašca/Grotta dell’Edera na Tržaškem Krasu (izkopavanja v letih 1990–2001). Arheološki vestnik, 71.
Homo sapiens	26.968	38.8	Ege Cubre_layer IIIa	AMS	7805	Sağlamtimur, H., & Ozan, A. (2013). Ege Gübre Neolitik Yerleşiminin Paleocoğrafya Özellikleri ve Gelişimi. Ed. Ertuğ Öner, Prof. Dr. İlhan Kayan’a Armağan. İzmir, 587, 597.
Homo sapiens	26.968	38.8	Ege Cubre_layer IIIb	AMS	7936	Sağlamtimur, H., & Ozan, A. (2013). Ege Gübre Neolitik Yerleşiminin Paleocoğrafya Özellikleri ve Gelişimi. Ed. Ertuğ Öner, Prof. Dr. İlhan Kayan’a Armağan. İzmir, 587, 597.
Homo sapiens	-3.45161	43.2435	El Miron (middle vestibule)_level 303	14C	6290.5	Hopkins, R. J., Straus, L. G., & Morales, M. R. G. (2021). ASSESSING THE CHRONOSTRATIGRAPHY OF EL MIRÓN CAVE, CANTABRIAN SPAIN. Radiocarbon, 1-32.
Homo sapiens	-3.45161	43.2435	El Miron (middle vestibule)_level 303_1	14C	6311.5	Hopkins, R. J., Straus, L. G., & Morales, M. R. G. (2021). ASSESSING THE CHRONOSTRATIGRAPHY OF EL MIRÓN CAVE, CANTABRIAN SPAIN. Radiocarbon, 1-32.
Homo sapiens	-3.45161	43.2435	El Miron (middle vestibule)_level 303_3	AMS	6586	Hopkins, R. J., Straus, L. G., & Morales, M. R. G. (2021). ASSESSING THE CHRONOSTRATIGRAPHY OF EL MIRÓN CAVE, CANTABRIAN SPAIN. Radiocarbon, 1-32.
Homo sapiens	-3.45161	43.2435	El Miron (outer vestibule)_level 10	AMS	6461.5	Hopkins, R. J., Straus, L. G., & Morales, M. R. G. (2021). ASSESSING THE CHRONOSTRATIGRAPHY OF EL MIRÓN CAVE, CANTABRIAN SPAIN. Radiocarbon, 1-32.
Homo sapiens	-3.45161	43.2435	El Miron (outer vestibule)_level 9_6	14C	6015.5	Hopkins, R. J., Straus, L. G., & Morales, M. R. G. (2021). ASSESSING THE CHRONOSTRATIGRAPHY OF EL MIRÓN CAVE, CANTABRIAN SPAIN. Radiocarbon, 1-32.
Homo sapiens	-0.375	42.516	Esplugon_layer 2	AMS	6952.5	Utrilla, P. I. L. A. R., Berdejo, A. B. E. L., Obón, A. L. B. E. R. T. O., Laborda, R. A. F. A. E. L., Domingo, R. A. F. A. E. L., & Alcolea, M. A. R. T. A. (2016). El abrigo de El Esplugón (Billobas-Sabiñánigo, Huesca). Un ejemplo de transición Mesolítico-Neolítico en el Prepirineo central. Del neolític a l’edat del bronze en el Mediterrani occidental. Estudis en homenatge a Bernat Martí Oliver.…
Homo sapiens	-2.78	42.8	Fuente Hoz_layer II	14C	6907.5	González-Sampériz, P., Utrilla, P., Mazo, C., Valero-Garcés, B., Sopena, M. C., Morellón, M., ... & Martínez-Bea, M. (2009). Patterns of human occupation during the early Holocene in the Central Ebro Basin (NE Spain) in response to the 8.2 ka climatic event. Quaternary Research, 71(2), 121-132.
Homo sapiens	-8.61528	39.505	Galeria da Cisterna (Gruta da Nascente do Almonda)_AMD 2 locus	AMS	7277.5	Zilhão, J. (2016). Beaker people without beaker pots: the Chalcolithic funerary context from the Galeria da Cisterna (Almonda karst system, Torres Novas, Portugal). Del neolític a l’edat del bronze en el Mediterrani occidental. Estudis en homenatge a Bernat Martí Oliver, 379-386.
Homo sapiens	45.749	41.024	Goytepe_main trench, levels 1-14	AMS	7425	Nishiaki, Y., Guliyev, F., Kadowaki, S., & Omori, T. (2018). Neolithic residential patterns in the southern Caucasus: Radiocarbon analysis of rebuilding cycles of mudbrick architecture at Göytepe, west Azerbaijan. Quaternary International, 474, 119-130.
Homo sapiens	15.386	39.999	Grotta della Serratura_stratum 1-3	AMS	7273	Martini, F., Colonese, A. C., & Wilkens, B. (2005). Grotta della Serratura (Marina di Camerota-SA). La malacofauna dei livelli gravettiani ed epigravettiani. Considerazioni paleoecologiche. Atti del, 4, 87e96.
Homo sapiens	13.6512	41.9769	Grotta di Pozzo_unit VII	AMS	7077.5	Mussi, M., Cancellieri, E., D’Angelo, E., Fiore, I., Melis, R. T., Russ, H., & Salvadei, L. (2011). Ricerche a Grotta di Pozzo (AQ): 1992-2009. Il Fucino e le aree limitrofe nell’Antichità, Avezzano: Archeoclub della Marsica, 92-106.
Homo sapiens	4.55	36.45	Gueldaman Cave_arch_unit UA1	AMS	6951.5	Kherbouche, F., Dunne, J., Merzoug, S., Hachi, S., & Evershed, R. P. (2016). Middle Holocene hunting and herding at Gueldaman Cave, Algeria: An integrated study of the vertebrate fauna and pottery lipid residues. Quaternary International, 410, 50-60.
Homo sapiens	4.55	36.45	Gueldaman Cave_arch_unit UA2	AMS	6016.5	Kherbouche, F., Dunne, J., Merzoug, S., Hachi, S., & Evershed, R. P. (2016). Middle Holocene hunting and herding at Gueldaman Cave, Algeria: An integrated study of the vertebrate fauna and pottery lipid residues. Quaternary International, 410, 50-60.
Homo sapiens	-3.25	34.701	Hassi Ouenzga Abri	AMS	6664	Linstädter, J., Broich, M., & Weninger, B. (2018). Defining the Early Neolithic of the Eastern Rif, Morocco–Spatial distribution, chronological framework and impact of environmental changes. Quaternary International, 472, 272-282.
Homo sapiens	22.05	32.9	Haua Fteah_layers VI-VIII	AMS	6881.5	Douka, K., Jacobs, Z., Lane, C., Grün, R., Farr, L., Hunt, C., ... & Cullen, V. (2014). The chronostratigraphy of the Haua Fteah cave (Cyrenaica, northeast Libya). Journal of Human Evolution, 66, 39-63.
Homo sapiens	-0.03	42.22	Huerto Raso_layer b (base)	AMS	7186	González-Sampériz, P., Utrilla, P., Mazo, C., Valero-Garcés, B., Sopena, M. C., Morellón, M., ... & Martínez-Bea, M. (2009). Patterns of human occupation during the early Holocene in the Central Ebro Basin (NE Spain) in response to the 8.2 ka climatic event. Quaternary Research, 71(2), 121-132.
Homo sapiens	-2.532	35.038	Ifri n'Etsedda_units INES 5-7	AMS	6672.5	Linstädter, J., Broich, M., & Weninger, B. (2018). Defining the Early Neolithic of the Eastern Rif, Morocco–Spatial distribution, chronological framework and impact of environmental changes. Quaternary International, 472, 272-282.
Homo sapiens	-3.201	35.221	Ifri Oudadane_neolithic phase	AMS	6688	Linstädter, J., Broich, M., & Weninger, B. (2018). Defining the Early Neolithic of the Eastern Rif, Morocco–Spatial distribution, chronological framework and impact of environmental changes. Quaternary International, 472, 272-282.
Homo sapiens	8.717	45.811	Isolino Virginia_phase 1	AMS	6849	Antolín, F., Martínez-Grau, H., Steiner, B. L., Follmann, F., Soteras, R., Häberle, S., ... & Banchieri, D. G. (2022). Neolithic occupations (c. 5200-3400 cal BC) at Isolino Virginia (Lake Varese, Italy) and the onset of the pile-dwelling phenomenon around the Alps. Journal of Archaeological Science: Reports, 42, 103375.
Homo sapiens	8.717	45.811	Isolino Virginia_phase 2	AMS	6168.5	Antolín, F., Martínez-Grau, H., Steiner, B. L., Follmann, F., Soteras, R., Häberle, S., ... & Banchieri, D. G. (2022). Neolithic occupations (c. 5200-3400 cal BC) at Isolino Virginia (Lake Varese, Italy) and the onset of the pile-dwelling phenomenon around the Alps. Journal of Archaeological Science: Reports, 42, 103375.
Homo sapiens	45.523	47.96	Jangar_layer 1	14C	7000	Vybornov, A. A., Kulkova, M. A., Andreev, K., & Nesterov, E. (2017). Radiocarbon chronology of the Neolithic in the Povolzhye (Russian Eastern Europe). Documenta Praehistorica, 44, 224.
Homo sapiens	45.523	47.96	Jangar_layer 2	14C	7303	Vybornov, A. A., Kulkova, M. A., Andreev, K., & Nesterov, E. (2017). Radiocarbon chronology of the Neolithic in the Povolzhye (Russian Eastern Europe). Documenta Praehistorica, 44, 224.
Homo sapiens	45.523	47.96	Jangar_layer 3	14C	7873	Vybornov, A. A., Kulkova, M. A., Andreev, K., & Nesterov, E. (2017). Radiocarbon chronology of the Neolithic in the Povolzhye (Russian Eastern Europe). Documenta Praehistorica, 44, 224.
Homo sapiens	40.8	27.91	Jebel Oraf 2	AMS	7078	Guagnin, M., Shipton, C., Martin, L., & Petraglia, M. (2017). The Neolithic site of Jebel Oraf 2, northern Saudi Arabia: First report of a directly dated site with faunal remains. Archaeological Research in Asia, 9, 63-67.
Homo sapiens	51.334	53.853	Kalmykovka I	14C	7117.5	Vybornov, A. A., Kulkova, M. A., Andreev, K., & Nesterov, E. (2017). Radiocarbon chronology of the Neolithic in the Povolzhye (Russian Eastern Europe). Documenta Praehistorica, 44, 224.
Homo sapiens	24.652	40.621	Kastri_phase Ia-Ib transition	AMS	6494.5	Koukouli-Chrysanthaki, C., & Papadopoulos, S. (2016). The island of Thasos from the Neolithic to the Early Bronze age. Excavation data and absolute dates. The human face of radiocarbon, 340-358.
Homo sapiens	8.831	36.527	Kef el Agab	AMS	6812.5	Aouadi, N., Dridi, Y., & Dhia, W. B. (2014). Holocene environment and subsistence patterns from Capsian and Neolithic sites in Tunisia. Quaternary International, 320, 3-14.
Homo sapiens	20.179	39.6611	Konispol_stratum 4	14C	6378	Schuldenrein, J. (1998). Konispol Cave, southern Albania, and correlations with other Aegean caves occupied in the Late Quaternary. Geoarchaeology: An International Journal, 13(5), 501-526.
Homo sapiens	20.179	39.6611	Konispol_stratum 5	14C	7371	Schuldenrein, J. (1998). Konispol Cave, southern Albania, and correlations with other Aegean caves occupied in the Late Quaternary. Geoarchaeology: An International Journal, 13(5), 501-526.
Homo sapiens	25.563	40.949	Krovili	AMS	7502	Ammerman, A. J., Efstratiou, N., Ntinou, M., Pavlopoulos, K., Gabrielli, R., Thomas, K. D., & Mannino, M. A. (2008). Finding the early Neolithic in Aegean Thrace: the use of cores. antiquity, 82(315), 139-150.
Homo sapiens	23.817	40.818	Kryoneri_pits 4-5	AMS	7233.5	Malamidou, D., & Tsirtsoni, Z. (2016). Kryoneri, Nea Kerdyllia: a settlement of the Late Neolithic and early Bronze Age on the lower Strymon valley, Eastern Macedonia. The human face of radiocarbon. Reassessing chronology in prehistoric Greece and Bulgaria, 5000-3000.
Homo sapiens	23.817	40.818	Kryoneri_sector VI	AMS	6352.5	Malamidou, D., & Tsirtsoni, Z. (2016). Kryoneri, Nea Kerdyllia: a settlement of the Late Neolithic and early Bronze Age on the lower Strymon valley, Eastern Macedonia. The human face of radiocarbon. Reassessing chronology in prehistoric Greece and Bulgaria, 5000-3000.
Homo sapiens	25.035	40.987	Lafrouda_base of mound	AMS	7162.5	Ammerman, A. J., Efstratiou, N., Ntinou, M., Pavlopoulos, K., Gabrielli, R., Thomas, K. D., & Mannino, M. A. (2008). Finding the early Neolithic in Aegean Thrace: the use of cores. antiquity, 82(315), 139-150.
Homo sapiens	25.035	40.987	Lafrouda_core 8	AMS	6957	Ammerman, A. J., Efstratiou, N., Ntinou, M., Pavlopoulos, K., Gabrielli, R., Thomas, K. D., & Mannino, M. A. (2008). Finding the early Neolithic in Aegean Thrace: the use of cores. antiquity, 82(315), 139-150.
Homo sapiens	22.019	44.55	Lepenski Vir_phase III	AMS	7731	Borić, D., Higham, T., Cristiani, E., Dimitrijević, V., Nehlich, O., Griffiths, S., ... & Buckley, M. (2018). High-resolution AMS dating of architecture, boulder artworks and the transition to farming at Lepenski Vir. Scientific reports, 8(1), 1-13.
Homo sapiens	-2.19	42.56	Los Cascajos_Estructura 183	14C	7055.5	González-Sampériz, P., Utrilla, P., Mazo, C., Valero-Garcés, B., Sopena, M. C., Morellón, M., ... & Martínez-Bea, M. (2009). Patterns of human occupation during the early Holocene in the Central Ebro Basin (NE Spain) in response to the 8.2 ka climatic event. Quaternary Research, 71(2), 121-132.
Homo sapiens	-2.19	42.56	Los Cascajos_Estructura 497	14C	7113	González-Sampériz, P., Utrilla, P., Mazo, C., Valero-Garcés, B., Sopena, M. C., Morellón, M., ... & Martínez-Bea, M. (2009). Patterns of human occupation during the early Holocene in the Central Ebro Basin (NE Spain) in response to the 8.2 ka climatic event. Quaternary Research, 71(2), 121-132.
Homo sapiens	-2.19	42.56	Los Cascajos_Estructura 551	14C	7361.5	González-Sampériz, P., Utrilla, P., Mazo, C., Valero-Garcés, B., Sopena, M. C., Morellón, M., ... & Martínez-Bea, M. (2009). Patterns of human occupation during the early Holocene in the Central Ebro Basin (NE Spain) in response to the 8.2 ka climatic event. Quaternary Research, 71(2), 121-132.
Homo sapiens	19.002	45.638	Magareci mlin	14C	7851	Porčić, M., Blagojević, T., Pendić, J., & Stefanović, S. (2021). The Neolithic Demographic Transition in the Central Balkans: population dynamics reconstruction based on new radiocarbon evidence. Philosophical Transactions of the Royal Society B, 376(1816), 20190712.
Homo sapiens	25.745	40.853	Makri_phase B	AMS	7479.5	Karkanas, P., & Efstratiou, N. (2009). Floor sequences in Neolithic Makri, Greece: micromorphology reveals cycles of renovation. Antiquity, 83(322), 955-967.
Homo sapiens	25.745	40.853	Makri_phase C	AMS	7283.5	Karkanas, P., & Efstratiou, N. (2009). Floor sequences in Neolithic Makri, Greece: micromorphology reveals cycles of renovation. Antiquity, 83(322), 955-967.
Homo sapiens	22.596	40.407	Makriyalos_MKI phase	AMS	7129	Maniatis, Y., & Pappa, M. (2020). Radiocarbon Dating of the Neolithic Settlement at Makriyalos, Pieria, North Greece. Radiocarbon, 62(2), 467-497
Homo sapiens	22.596	40.407	Makriyalos_MKII phase	AMS	6774	Maniatis, Y., & Pappa, M. (2020). Radiocarbon Dating of the Neolithic Settlement at Makriyalos, Pieria, North Greece. Radiocarbon, 62(2), 467-498
Homo sapiens	22.459	40.64	Megalo Nisi Galanis_final neolithic phase	14C	6560	Fotiadis, M., Hondroyanni-Metoki, A., Kalogirou, A., Maniatis, Y., Stroulia, A., & Ziota, C. (2019). Megalo Nisi Galanis (6300–1800 bc): constructing a cultural sequence for the Neolithic of West Macedonia, Greece. Annual of the British School at Athens, 114, 1-40.
Homo sapiens	22.459	40.64	Megalo Nisi Galanis_middle-late neolithic phase	14C	7077.5	Fotiadis, M., Hondroyanni-Metoki, A., Kalogirou, A., Maniatis, Y., Stroulia, A., & Ziota, C. (2019). Megalo Nisi Galanis (6300–1800 bc): constructing a cultural sequence for the Neolithic of West Macedonia, Greece. Annual of the British School at Athens, 114, 1-40.
Homo sapiens	-2.46	42.76	Mendandia_layer E2	14C	7417	González-Sampériz, P., Utrilla, P., Mazo, C., Valero-Garcés, B., Sopena, M. C., Morellón, M., ... & Martínez-Bea, M. (2009). Patterns of human occupation during the early Holocene in the Central Ebro Basin (NE Spain) in response to the 8.2 ka climatic event. Quaternary Research, 71(2), 121-132.
Homo sapiens	-2.46	42.76	Mendandia_layer I	14C	7337	González-Sampériz, P., Utrilla, P., Mazo, C., Valero-Garcés, B., Sopena, M. C., Morellón, M., ... & Martínez-Bea, M. (2009). Patterns of human occupation during the early Holocene in the Central Ebro Basin (NE Spain) in response to the 8.2 ka climatic event. Quaternary Research, 71(2), 121-132.
Homo sapiens	10.331	44.21	Monte Frignone	AMS	7232	Dini, M., & Fioravanti, S. (2011). L’industria castelnoviana di Lama Lite: studio tecno-tipologico. Preistoria Alpina, 45, 229-242.
Homo sapiens	15.22	45.632	Moverna vas_phase 2-6	AMS	6527.5	Sraka, M. (2013). 14C dates and stratigraphy: reconsidering the sequences at Moverna vas (Bela Krajina, southeastern Slovenia). Documenta Praehistorica, 40, 313-322.
Homo sapiens	-2.55	34.951	Mtlili 5	AMS	6414.5	Linstädter, J., Broich, M., & Weninger, B. (2018). Defining the Early Neolithic of the Eastern Rif, Morocco–Spatial distribution, chronological framework and impact of environmental changes. Quaternary International, 472, 272-282.
Homo sapiens	-2.55	34.951	Mtlili 6	AMS	6646	Linstädter, J., Broich, M., & Weninger, B. (2018). Defining the Early Neolithic of the Eastern Rif, Morocco–Spatial distribution, chronological framework and impact of environmental changes. Quaternary International, 472, 272-282.
Homo sapiens	18.855	43.18	Odmut_layer XC	AMS	7848	Borić, D., Borovinić, N., Đuričić, L., Bulatović, J., Gerometta, K., Filipović, D., ... & Cristiani, E. (2019). Spearheading into the Neolithic: Last Foragers and First Farmers in the Dinaric Alps of Montenegro. European Journal of Archaeology, 1-29.
Homo sapiens	20.43	45.051	Opovo_BH2	AMS	6720.5	Orton, D. (2012). Herding, settlement, and chronology in the Balkan Neolithic. European Journal of Archaeology, 15(1), 5-40.
Homo sapiens	20.43	45.051	Opovo_BH3	AMS	6898.5	Orton, D. (2012). Herding, settlement, and chronology in the Balkan Neolithic. European Journal of Archaeology, 15(1), 5-40.
Homo sapiens	44.436	48.905	Orlovka	14C	7481	Vybornov, A. A., Kulkova, M. A., Andreev, K., & Nesterov, E. (2017). Radiocarbon chronology of the Neolithic in the Povolzhye (Russian Eastern Europe). Documenta Praehistorica, 44, 224.
Homo sapiens	22.502	40.553	Paliambela_late neolithic phase	AMS	6352.5	Hofmanová, Z., Kreutzer, S., Hellenthal, G., Sell, C., Diekmann, Y., Díez-del-Molino, D., ... & Burger, J. (2016). Early farmers from across Europe directly descended from Neolithic Aegeans. Proceedings of the National Academy of Sciences, 113(25), 6886-6891.
Homo sapiens	21.845	42.488	Pavlovac-Gumnište	AMS	7285.5	Porčić, M., Blagojević, T., Pendić, J., & Stefanović, S. (2021). The Neolithic Demographic Transition in the Central Balkans: population dynamics reconstruction based on new radiocarbon evidence. Philosophical Transactions of the Royal Society B, 376(1816), 20190712.
Homo sapiens	-8.6	39.25	Picareiro Cave_layer C	AMS	7598	Bicho, N., Haws, J., & Hockett, B. (2006). Two sides of the same coin—rocks, bones and site function of Picareiro Cave, central Portugal. Journal of Anthropological Archaeology, 25(4), 485-499.
Homo sapiens	21.374	40.937	Porodin	14C	7956.5	Fidanoski, L. (2019). The beginning of the end: the story of the Neolithisation of North Macedonia. Eurasian Prehistory, 15(1-2), 163-212.
Homo sapiens	-3.5189	42.3527	Portalón de Cueva Mayor site_level 9	AMS	6496	Ortega, A. I., Juez, L., Carretero, J. M., Arsuaga, J. L., Pérez-González, A., Ortega, M. C., ... & Martínez, I. (2006, September). The Portalón at Cueva Mayor (Sierra de Atapuerca, Spain): A new archaeological sequence. In UISPP XV World Congress: The Early Neolithic in the Iberian Peninsula: regional and transregional components. Lisbon (pp. 4-9).
Homo sapiens	14.169	45.315	Pupicina cave_horizon H	AMS	7297.5	Miracle, P. T., & Forenbaher, S. (2005). Neolithic and bronze-age herders of Pupićina Cave, Croatia. Journal of Field Archaeology, 30(3), 255-581.
Homo sapiens	23.213	38.448	Sarakenos_trench A, spits 10-16	14C	6997	Sampson, A., Kozłowski, J. K., Kaczanowska, M., Budek, A., Nadachowski, A., Tomek, T., & Miękina, B. (2009). Sarakenos cave in Boeotia, from palaeolithic to the early Bronze age. Eurasian Prehistory, 6(1-2), 199-231.
Homo sapiens	23.213	38.448	Sarakenos_trench A, spits 17-19	14C	7606	Sampson, A., Kozłowski, J. K., Kaczanowska, M., Budek, A., Nadachowski, A., Tomek, T., & Miękina, B. (2009). Sarakenos cave in Boeotia, from palaeolithic to the early Bronze age. Eurasian Prehistory, 6(1-2), 199-231.
Homo sapiens	23.213	38.448	Sarakenos_trench A, spits 8-9	14C	6449.5	Sampson, A., Kozłowski, J. K., Kaczanowska, M., Budek, A., Nadachowski, A., Tomek, T., & Miękina, B. (2009). Sarakenos cave in Boeotia, from palaeolithic to the early Bronze age. Eurasian Prehistory, 6(1-2), 199-231.
Homo sapiens	23.213	38.448	Sarakenos_trench B, spits 1-6	14C	7896.5	Sampson, A., Kozłowski, J. K., Kaczanowska, M., Budek, A., Nadachowski, A., Tomek, T., & Miękina, B. (2009). Sarakenos cave in Boeotia, from palaeolithic to the early Bronze age. Eurasian Prehistory, 6(1-2), 199-231.
Homo sapiens	22	40.183	Servia_Neolithic phase	14C	7351	Bowman, S. G., Ambers, J. C., & Leese, M. (1990). Re-evaluation of British Museum radiocarbon dates issued between 1980 and 1984. Radiocarbon, 32(1), 59-79.
Homo sapiens	-3.397	34.979	Taghit Haddouch_levels 1-3	AMS	6159.5	Linstädter, J., Broich, M., & Weninger, B. (2018). Defining the Early Neolithic of the Eastern Rif, Morocco–Spatial distribution, chronological framework and impact of environmental changes. Quaternary International, 472, 272-282.
Homo sapiens	25.703	40.123	Ugurlu Hoyuk_phase IV	AMS	7643.5	Atici, L., Pilaar Birch, S. E., & Erdoğu, B. (2017). Spread of domestic animals across Neolithic western Anatolia: New zooarchaeological evidence from Uğurlu Höyük, the island of Gökçeada, Turkey. PloS one, 12(10), e0186519.
Homo sapiens	-1.21	43.288	Unikoté_locus I	AMS	6146.5	Boulestin, B., Henry-Gambier, D., Mallye, J. B., & Michel, P. (2013). Modifications anthropiques sur des restes humains mésolithiques et néolithiques de la grotte d'Unikoté (Iholdy, Pyrénées-Atlantiques). Bulletin de la Société préhistorique française, 281-297.
Homo sapiens	-5.48399	56.1394	Upper Largie_fill p-h (Avenue)	AMS	6008.5	Manning, K. et al., (2016). The Cultural Evolution of Neolithic Europe. EUROEVOL Dataset 1: Sites, Phases and Radiocarbon Data. Journal of Open Archaeology Data. 5, p.e2. DOI: http://doi.org/10.5334/joad.61
Homo sapiens	48.299	50.025	Varfolomeevskaya_layer 2a	14C	7175	Vybornov, A. A., Kulkova, M. A., Andreev, K., & Nesterov, E. (2017). Radiocarbon chronology of the Neolithic in the Povolzhye (Russian Eastern Europe). Documenta Praehistorica, 44, 224.
Homo sapiens	48.299	50.025	Varfolomeevskaya_layer 2b	AMS	7925.5	Vybornov, A. A., Kulkova, M. A., Andreev, K., & Nesterov, E. (2017). Radiocarbon chronology of the Neolithic in the Povolzhye (Russian Eastern Europe). Documenta Praehistorica, 44, 224.
Homo sapiens	48.299	50.025	Varfolomeevskaya_layer 3	14C	7826	Vybornov, A. A., Kulkova, M. A., Andreev, K., & Nesterov, E. (2017). Radiocarbon chronology of the Neolithic in the Povolzhye (Russian Eastern Europe). Documenta Praehistorica, 44, 224.
Homo sapiens	48.299	50.025	Varfolomeevskaya_upper layer	14C	6629	Vybornov, A. A., Kulkova, M. A., Andreev, K., & Nesterov, E. (2017). Radiocarbon chronology of the Neolithic in the Povolzhye (Russian Eastern Europe). Documenta Praehistorica, 44, 224.
Homo sapiens	16.732	42.95	Vela Spila_neolithic occupation	14C	7139	Dean, S., Pappalardo, M., Boschian, G., Spada, G., Forenbaher, S., Juračić, M., ... & Miracle, P. T. (2020). Human adaptation to changing coastal landscapes in the Eastern Adriatic: Evidence from Vela Spila cave, Croatia. Quaternary Science Reviews, 244, 106503.
Homo sapiens	21.368	40.931	Veluška Tumba_phase II	14C	7751	Fidanoski, L. (2019). The beginning of the end: the story of the Neolithisation of North Macedonia. Eurasian Prehistory, 15(1-2), 163-212.
Homo sapiens	21.368	40.931	Veluška Tumba_phase IV	14C	7805	Fidanoski, L. (2019). The beginning of the end: the story of the Neolithisation of North Macedonia. Eurasian Prehistory, 15(1-2), 163-212.
Homo sapiens	51.241	52.796	Vilovatovskaya	14C	7004	Vybornov, A. A., Kulkova, M. A., Andreev, K., & Nesterov, E. (2017). Radiocarbon chronology of the Neolithic in the Povolzhye (Russian Eastern Europe). Documenta Praehistorica, 44, 224.
Homo sapiens	21.388	41.326	Vrbjanska Čuka_building 2, horizon 1	AMS	7763.5	Naumov, G., Mitkoski, A., Talevski, H., Anvari, J., Przybyła, M., Stojanovski, D., ... & Stefanović, S. (2021). The Early Neolithic tell of Vrbjanska Čuka in Pelagonia. Praehistorische Zeitschrift.
Homo sapiens	22.228	41.799	Vršnik-Tarinci_phase II/III	14C	7724.5	Fidanoski, L. (2019). The beginning of the end: the story of the Neolithisation of North Macedonia. Eurasian Prehistory, 15(1-2), 163-212.
Homo sapiens	19.31	42.5	Vruca cave_layers 10YR 4/2	AMS	7765	Borić, D., Borovinić, N., Đuričić, L., Bulatović, J., Gerometta, K., Filipović, D., ... & Cristiani, E. (2019). Spearheading into the Neolithic: Last Foragers and First Farmers in the Dinaric Alps of Montenegro. European Journal of Archaeology, 1-29.
Homo sapiens	16.601	43.478	Zemunica_neolithic levels	AMS	7721.5	Klindžić, R. Š., Radović, S., TežaN-Gregl, T., Šlaus, M., Perhoč, Z., Altherr, R., ... & Karavanić, I. (2015). Late Upper Paleolithic, Early Mesolithic and Early Neolithic from the Cave Site Zemunica near Bisko (Dalmatia, Croatia). Eurasian Prehistory, 12(1–2), 3-46.
Homo sapiens	23.738	45.91	Miercurea Sibiului-Petris_Vinca occupation	AMS	7008	Diaconescu, D., Nițu, F. M., & Suciu, C. I. (2020). The early Vinča culture in Transylvania: Considerations regarding its chronological position using correspondence analysis. Quaternary International, 560, 65-77.
Homo sapiens	27.64	42.424	Akladi Cheiri_pits 50, 50A	AMS	6862.5	Krauss, R., Tsirtsoni, Z., Maniatis, Y., Oberlin, C., Pernicka, E., & Leshtakov, P. (2020). Absolute chronology of the excavated features at Akladi Cheiri and the beginning of copper metallurgy in the Eastern Balkans.
Homo sapiens	25.703	40.123	Ugurlu Hoyuk_phase III	AMS	7129	Atici, L., Pilaar Birch, S. E., & Erdoğu, B. (2017). Spread of domestic animals across Neolithic western Anatolia: New zooarchaeological evidence from Uğurlu Höyük, the island of Gökçeada, Turkey. PloS one, 12(10), e0186519.
Homo sapiens	43.19	42.18	Dzudzuana_unit A	AMS	6181.5	Bar-Yosef, O., Belfer-Cohen, A., Mesheviliani, T., Jakeli, N., Bar-Oz, G., Boaretto, E., ... & Matskevich, Z. (2011). Dzudzuana: an Upper Palaeolithic cave site in the Caucasus foothills (Georgia). Antiquity, 85(328), 331-349.
Homo sapiens	11.2358	55.6846	Smakkerup Huse_bed 11	AMS	6032	Sørensen, L., & Karg, S. (2014). The expansion of agrarian societies towards the north–new evidence for agriculture during the Mesolithic/Neolithic transition in Southern Scandinavia. Journal of Archaeological Science, 51, 98-114.
Homo sapiens	11.5883	55.6045	Undløse Bro	AMS	6127.5	Fischer, A., Olsen, J., Richards, M., Heinemeier, J., Sveinbjörnsdóttir, Á. E., & Bennike, P. (2007). Coast–inland mobility and diet in the Danish Mesolithic and Neolithic: evidence from stable isotope values of humans and dogs. Journal of Archaeological Scie
Homo sapiens	17.2167	49.6667	Kulna cave_layer 2	AMS	7366	Nerudová, Z., & Neruda, P. (2014). Chronology of the Upper Palaeolithic sequence in the Kůlna Cave (okr. Blansko/CZ). Archäologisches Korrespondenzblatt, 44(3), 307-324.
Homo sapiens	48.0517	20.5324	Balla cave	AMS	7490	Tillier, A. M., Mester, Z., Bocherens, H., Henry-Gambier, D., & Pap, I. (2009). Direct dating of the “Gravettian” Balla child's skeleton from Bükk Mountains (Hungary): unexpected results. Journal of human evolution, 56(2), 209-212.
Homo sapiens	9.687	24.432	Idjabarene	AMS	6146.5	Messili, L., Saliège, J. F., Broutin, J., Messager, E., Hatté, C., & Zazzo, A. (2013). Direct 14C dating of early and mid-Holocene Saharan pottery. Radiocarbon, 55(3), 1391-1402.
Homo sapiens	9.648	24.588	In Itinen	AMS	6591	Messili, L., Saliège, J. F., Broutin, J., Messager, E., Hatté, C., & Zazzo, A. (2013). Direct 14C dating of early and mid-Holocene Saharan pottery. Radiocarbon, 55(3), 1391-1402.
Homo sapiens	10.494	24.531	Takarkori rockshelter_EP 1-2 phase	AMS	7562	Cherkinsky, A., & Di Lernia, S. (2013). Bayesian approach to 14C dates for estimation of long-term archaeological sequences in arid environments: the Holocene Site of Takarkori Rockshelter, Southwest Libya. Radiocarbon, 55(2–3), 771-782.
Homo sapiens	10.494	24.531	Takarkori rockshelter_MP 1-2 phase	AMS	6419.5	Cherkinsky, A., & Di Lernia, S. (2013). Bayesian approach to 14C dates for estimation of long-term archaeological sequences in arid environments: the Holocene Site of Takarkori Rockshelter, Southwest Libya. Radiocarbon, 55(2–3), 771-782.
Homo sapiens	10.513	24.842	Uan Muhuggiag_sector A, layers 2-2c	14C	6473	Garcea, E. A. (2003). Animal exploitation and pottery technology during pastoral times: The evidence from Uan Telocat, Libyan Sahara. Journal of African Archaeology, 1(1), 111-126.
Homo sapiens	10.513	24.842	Uan Muhuggiag_sector B, layers 1a-2d	14C	6098	Garcea, E. A. (2003). Animal exploitation and pottery technology during pastoral times: The evidence from Uan Telocat, Libyan Sahara. Journal of African Archaeology, 1(1), 111-126.
Homo sapiens	10.364	23.821	Uan Telokat (Uan Telocat)_layers II-IIIa	14C	6453	Garcea, E. A. (2003). Animal exploitation and pottery technology during pastoral times: The evidence from Uan Telocat, Libyan Sahara. Journal of African Archaeology, 1(1), 111-126.
Homo sapiens	10.364	23.821	Uan Telokat (Uan Telocat)_layers IV-V	14C	7591.5	Garcea, E. A. (2003). Animal exploitation and pottery technology during pastoral times: The evidence from Uan Telocat, Libyan Sahara. Journal of African Archaeology, 1(1), 111-126.
Homo sapiens	-1.873	34.557	Rhafas cave_layer 1	OSL	7800	Doerschner, N., Fitzsimmons, K. E., Ditchfield, P., McLaren, S. J., Steele, T. E., Zielhofer, C., ... & Hublin, J. J. (2016). A new chronology for Rhafas, northeast Morocco, spanning the North African Middle Stone Age through to the Neolithic. PloS one, 11(9), e0162280.
