# Supplementary material for: Flame-forged divergence? Ancient human fires and the evolution of diurnal and nocturnal lineages in moorish geckos
Source: iScience. 2024 Dec 30;28(2):111715. doi: 10.1016/j.isci.2024.111715 (PMC11783447; doi:10.1016/j.isci.2024.111715)
Supplement: Table S5. Arthropods (number of individuals) captured on unlit walls (NF) and illuminated walls (F) sorted by Order, related to Figure 6 [file mmc3.xlsx]

## Sheet: Table_S5
Table S5: Arthropods (number of individuals) captured on unlit walls (NF) and illuminated walls (F) sorted by Order. Related to Figure 6.
	Lepidoptera	Pseudoscorpionida	Diptera	Aracnida	Hymenottera	Coleoptera	Hemiptera	Neuroptera	Plecoptera	Orthoptera
1NFA	1	1	1	1	0	0	0	0	0	0
1NFB	0	0	0	1	0	0	0	0	0	0
1NFC	0	0	1	0	1	0	0	0	0	0
1NFD	0	0	0	0	2	0	1	0	0	0
1NFE	0	0	0	0	2	1	0	0	0	0
1NFF	0	0	2	0	1	0	0	1	0	0
1NFG	0	0	0	0	1	0	0	0	1	0
1NFH	0	0	0	2	1	1	1	0	0	0
1NFI	1	0	1	0	2	0	0	0	0	0
1NFL	0	0	0	1	0	1	2	0	0	0
1NFM	1	0	0	0	0	0	0	0	0	0
1NFN	1	0	0	1	0	0	0	1	0	0
1NFO	0	0	1	0	2	1	0	0	0	0
1NFP	0	0	0	2	0	0	0	0	0	0
1NFQ	0	0	0	0	1	0	0	0	0	0
1_catch by hand	1	0	0	2	1	0	0	0	0	0
2NFA	0	0	2	1	0	0	0	0	0	0
2NFB	0	0	0	0	0	0	1	0	0	0
2NFC	0	0	1	0	0	0	0	0	0	0
2NFD	0	0	1	1	0	0	1	0	0	0
2NFE	0	0	2	2	0	0	0	0	0	0
2NFF	1	0	1	0	2	0	1	0	0	0
2NFG	0	0	0	0	0	0	0	0	0	0
2NFH	1	0	0	0	0	0	0	0	0	0
2NFI	0	0	0	0	0	0	0	0	0	0
2NFL	0	0	0	1	0	0	0	0	0	0
2NFM	1	0	0	0	0	0	0	0	0	0
2NFN	0	0	1	0	0	0	0	0	0	0
2NFO	1	0	0	0	0	0	1	0	0	0
2NFP	0	0	0	0	0	0	0	0	0	0
2NFQ	0	0	0	0	1	0	0	0	0	0
2_catch by hand	0	0	2	1	0	0	1	0	0	0
3NFA	1	0	0	0	0	0	0	0	0	0
3NFB	0	0	1	2	0	0	0	0	1	0
3NFC	0	0	0	1	2	0	0	0	0	0
3NFD	0	0	0	0	1	0	0	0	0	0
3NFE	0	0	0	0	1	0	0	0	0	0
3NFF	0	0	0	0	0	1	0	0	0	0
3NFG	0	0	0	0	0	0	0	0	0	0
3NFH	0	0	0	0	0	0	0	0	0	0
3NFI	0	0	0	0	0	0	0	0	0	0
3NFL	1	0	0	1	0	0	0	0	0	0
3NFM	0	0	0	0	0	1	0	0	0	0
3NFN	0	0	0	0	1	0	0	0	0	0
3NFO	0	0	1	1	0	0	0	0	0	0
3NFP	1	0	0	0	0	0	0	0	0	0
3NFQ	0	0	0	1	1	0	0	0	0	0
3_catch by hand	0	0	0	1	0	0	0	0	0	0
4NFA	0	0	0	0	1	0	0	0	0	0
4NFB	1	0	1	0	1	0	0	0	0	0
4NFC	0	0	1	1	0	0	1	0	0	0
4NFD	0	0	0	0	1	0	0	0	0	0
4NFE	0	0	0	0	0	1	0	0	0	0
4NFF	0	0	3	0	1	0	0	1	0	0
4NFG	1	0	0	0	0	0	0	0	0	0
4NFH	0	0	0	0	0	0	0	0	0	0
4NFI	0	0	0	1	0	0	0	0	0	0
4NFL	0	0	2	0	2	0	0	1	0	0
4NFM	0	0	0	0	0	0	0	0	0	0
4NFN	1	0	0	0	0	0	1	0	0	0
4NFO	0	0	0	0	0	0	0	0	0	0
4NFP	0	0	1	1	0	0	0	0	0	0
4NFQ	0	0	0	0	0	0	0	0	0	0
4_catch by hand	1	0	2	1	0	1	0	0	0	1
sum_NF	16	1	28	27	29	8	11	4	2	1
	Lepidoptera	Pseudoscorpionida	Diptera	Aracnida	Hymenottera	Coleoptera	Hemiptera	Neuroptera	Plecoptera	Orthoptera
5FA	0	0	3	0	1	0	1	0	0	0
5FB	0	0	7	1	4	0	4	1	0	0
5FC	0	0	0	0	1	0	1	0	0	0
5FD	0	0	2	3	0	2	0	0	0	0
5FE	0	0	0	0	1	0	0	1	0	0
5FF	0	0	1	0	0	0	1	0	0	1
5FG	0	0	4	0	0	0	0	0	0	0
5FH	0	0	0	0	0	0	0	0	0	0
5FI	1	0	0	2	0	0	0	0	0	0
5FL	0	0	0	0	1	0	2	0	0	0
5FM	0	0	0	0	0	0	0	0	0	0
5FN	0	0	0	0	1	0	1	1	0	0
5FO	0	0	1	0	0	0	0	0	0	0
5FP	0	0	0	0	1	0	0	0	0	0
5FQ	0	0	0	0	0	0	1	0	0	0
5_catch by hand	2	0	3	2	2	0	3	0	0	1
6FA	5	0	7	0	6	0	5	0	0	0
6FB	2	0	7	2	6	0	1	0	0	0
6FC	2	0	5	0	7	2	0	0	0	0
6FD	0	0	4	0	1	1	2	0	0	0
6FE	3	0	10	1	4	1	3	0	0	0
6FF	2	0	10	0	1	2	3	0	0	0
6FG	1	0	0	0	0	0	0	0	0	0
6FH	0	0	5	0	0	0	0	0	0	0
6FI	0	0	0	2	4	0	0	0	0	0
6FL	0	0	1	0	0	0	1	0	0	0
6FM	1	0	0	0	3	0	0	1	0	0
6FN	0	0	1	1	0	0	2	0	0	0
6FO	0	0	0	0	0	1	0	0	0	0
6FP	2	0	2	1	5	0	1	0	0	0
6FQ	0	0	0	0	1	0	0	0	0	0
6_catch by hand	4	0	4	3	5	1	2	1	0	2
7FA	2	0	3	2	1	2	2	0	0	0
7FB	0	0	3	0	0	0	1	0	0	0
7FC	0	0	4	1	0	0	0	0	0	0
7FD	2	0	3	0	5	0	2	0	0	0
7FE	0	0	0	0	1	1	1	0	0	0
7FF	0	0	3	0	1	1	2	1	0	0
7FG	0	0	0	0	0	0	0	0	0	0
7FH	1	0	0	0	0	0	0	0	0	0
7FI	0	0	0	0	1	1	0	0	0	0
7FL	0	0	1	0	1	0	0	1	0	0
7FM	0	0	0	1	1	0	2	0	0	0
7FN	1	0	0	0	0	0	0	0	0	0
7FO	0	0	1	0	0	0	0	0	1	0
7FP	0	0	0	0	0	1	1	0	0	0
7FQ	0	0	0	1	1	0	0	0	0	0
7_catch by hand	0	0	4	1	5	2	2	1	1	1
8FA	0	0	0	1	3	0	0	0	0	0
8FB	0	0	1	0	0	0	0	0	0	0
8FC	2	0	0	1	0	0	0	0	0	0
8FD	0	0	3	0	3	0	1	0	0	0
8FE	3	0	0	1	2	0	0	0	0	0
8FF	1	0	1	0	0	0	0	0	0	0
8FG	0	0	3	0	2	0	0	0	0	0
8FH	1	0	0	0	0	0	0	0	0	0
8FI	0	0	1	0	0	0	0	0	0	0
8FL	0	0	1	0	0	0	1	0	0	1
8FM	0	0	0	0	1	0	0	0	0	0
8FN	0	0	1	0	0	0	0	0	0	0
8FO	1	0	0	0	0	0	0	0	0	0
8FP	0	0	1	0	0	0	1	0	0	0
8FQ	0	0	0	0	0	0	0	0	0	0
8_catch by hand	3	0	6	3	2	0	4	0	1	2
sum_F	42	0	117	30	85	18	54	8	3	8
